# Supplementary material for: Conditional control of RNA-guided nucleic acid cleavage and gene editing
Source: Nat Commun. 2020 Jan 3;11:91. doi: 10.1038/s41467-019-13765-3 (PMC6941951; doi:10.1038/s41467-019-13765-3)
Supplement: Supplementary file 3 — Source Data [file 41467_2019_13765_MOESM3_ESM.xlsx]

## Sheet: Figure 3C
no treatment		Masking (20min)		Masking (40min)		Masking (1.0hr)		Masking (2.0hr)
Time (sec)	Fluorescence (a.u.)	Time (sec)	Fluorescence (a.u.)	Time (sec)	Fluorescence (a.u.)	Time (sec)	Fluorescence (a.u.)	Time (sec)	Fluorescence (a.u.)
0	0	0	0	0	0	0	0	0	0
0.5	7.36	0.5	0.16	0.5	0.06	0.5	0.01	0.5	-0.1
1	15.46	1	0.46	1	0.13	1	0.08	1	-0.04
1.5	24.02	1.5	0.82	1.5	0.19	1.5	0.18	1.5	-0.1
2	33.02	2	1.21	2	0.24	2	0.31	2	-0.12
2.5	42.22	2.5	1.67	2.5	0.32	2.5	0.49	2.5	-0.1
3	52.02	3	2.2	3	0.42	3	0.57	3	-0.11
3.5	61.92	3.5	2.77	3.5	0.49	3.5	0.73	3.5	-0.13
4	72.22	4	3.38	4	0.59	4	0.82	4	-0.13
4.5	82.52	4.5	4.03	4.5	0.66	4.5	0.95	4.5	-0.14
5	93.12	5	4.74	5	0.83	5	1.15	5	-0.13
5.5	103.92	5.5	5.44	5.5	0.9	5.5	1.34	5.5	-0.14
6	114.82	6	6.17	6	1.02	6	1.53	6	-0.16
6.5	125.82	6.5	6.9	6.5	1.18	6.5	1.71	6.5	-0.15
7	137.02	7	7.6	7	1.32	7	1.91	7	-0.16
7.5	148.12	7.5	8.34	7.5	1.42	7.5	2.09	7.5	-0.19
8	159.52	8	9.06	8	1.58	8	2.27	8	-0.2
8.5	170.92	8.5	9.82	8.5	1.74	8.5	2.39	8.5	-0.19
9	182.22	9	10.56	9	1.85	9	2.57	9	-0.17
9.5	193.62	9.5	11.39	9.5	2.03	9.5	2.7	9.5	-0.2
10	205.12	10	12.14	10	2.21	10	2.82	10	-0.21
10.5	216.52	10.5	12.96	10.5	2.35	10.5	2.94	10.5	-0.23
11	227.92	11	13.73	11	2.48	11	3.06	11	-0.24
11.5	239.32	11.5	14.52	11.5	2.72	11.5	3.2	11.5	-0.23
12	250.52	12	15.37	12	2.84	12	3.33	12	-0.25
12.5	261.72	12.5	16.16	12.5	3.07	12.5	3.46	12.5	-0.3
13	272.82	13	16.98	13	3.3	13	3.61	13	-0.29
13.5	284.12	13.5	17.8	13.5	3.48	13.5	3.77	13.5	-0.28
14	295.62	14	18.69	14	3.64	14	3.92	14	-0.29
14.5	306.42	14.5	19.52	14.5	3.84	14.5	4.11	14.5	-0.31
15	317.22	15	20.38	15	4.05	15	4.26	15	-0.31
15.5	328.02	15.5	21.29	15.5	4.23	15.5	4.42	15.5	-0.34
16	338.72	16	22.15	16	4.4	16	4.64	16	-0.37
16.5	349.42	16.5	22.97	16.5	4.63	16.5	4.8	16.5	-0.37
17	359.52	17	23.87	17	4.83	17	4.94	17	-0.4
17.5	369.92	17.5	24.8	17.5	5.05	17.5	5.14	17.5	-0.42
18	380.12	18	25.69	18	5.27	18	5.33	18	-0.42
18.5	390.22	18.5	26.58	18.5	5.46	18.5	5.48	18.5	-0.41
19	400.12	19	27.52	19	5.75	19	5.68	19	-0.49
19.5	410.02	19.5	28.43	19.5	5.97	19.5	5.81	19.5	-0.51
20	419.62	20	29.38	20	6.23	20	5.97	20	-0.53
20.5	429.12	20.5	30.22	20.5	6.46	20.5	6.16	20.5	-0.5
21	438.62	21	31.18	21	6.68	21	6.34	21	-0.55
21.5	447.82	21.5	32.12	21.5	6.91	21.5	6.48	21.5	-0.57
22	457.02	22	33.07	22	7.11	22	6.66	22	-0.64
22.5	466.02	22.5	34.01	22.5	7.38	22.5	6.78	22.5	-0.58
23	474.72	23	34.99	23	7.55	23	6.96	23	-0.59
23.5	483.52	23.5	35.98	23.5	7.8	23.5	7.09	23.5	-0.6
24	492.02	24	36.91	24	8.01	24	7.23	24	-0.68
24.5	500.72	24.5	37.89	24.5	8.22	24.5	7.38	24.5	-0.73
25	509.52	25	38.94	25	8.47	25	7.51	25	-0.75
25.5	518.22	25.5	39.84	25.5	8.65	25.5	7.71	25.5	-0.77
26	526.02	26	40.85	26	8.89	26	7.82	26	-0.8
26.5	533.82	26.5	41.83	26.5	9.19	26.5	7.95	26.5	-0.8
27	541.62	27	42.82	27	9.44	27	8.1	27	-0.82
27.5	549.22	27.5	43.85	27.5	9.7	27.5	8.26	27.5	-0.86
28	556.72	28	44.89	28	9.89	28	8.41	28	-0.91
28.5	564.02	28.5	45.92	28.5	10.18	28.5	8.51	28.5	-0.91
29	570.82	29	46.93	29	10.38	29	8.63	29	-0.94
29.5	577.52	29.5	47.94	29.5	10.62	29.5	8.76	29.5	-0.95
30	584.22	30	48.97	30	10.86	30	8.88	30	-0.96
30.5	591.02	30.5	50.03	30.5	11.16	30.5	9.02	30.5	-1.02
31	597.62	31	51.09	31	11.36	31	9.15	31	-1.04
31.5	603.92	31.5	52.13	31.5	11.6	31.5	9.3	31.5	-1.04
32	609.82	32	53.19	32	11.85	32	9.42	32	-1.08
32.5	615.92	32.5	54.29	32.5	12.12	32.5	9.6	32.5	-1.1
33	622.12	33	55.36	33	12.38	33	9.69	33	-1.06
33.5	627.92	33.5	56.45	33.5	12.62	33.5	9.8	33.5	-1.16
34	633.82	34	57.46	34	12.9	34	9.9	34	-1.16
34.5	639.32	34.5	58.55	34.5	13.13	34.5	10.07	34.5	-1.18
35	644.82	35	59.67	35	13.38	35	10.19	35	-1.22
35.5	649.62	35.5	60.72	35.5	13.66	35.5	10.26	35.5	-1.2
36	654.92	36	61.79	36	13.89	36	10.41	36	-1.25
36.5	660.12	36.5	62.9	36.5	14.16	36.5	10.51	36.5	-1.28
37	665.12	37	64	37	14.42	37	10.65	37	-1.3
37.5	669.72	37.5	65.1	37.5	14.68	37.5	10.76	37.5	-1.31
38	674.62	38	66.2	38	14.95	38	10.91	38	-1.3
38.5	679.22	38.5	67.4	38.5	15.22	38.5	10.99	38.5	-1.35
39	683.22	39	68.5	39	15.44	39	11.13	39	-1.39
39.5	687.12	39.5	69.6	39.5	15.71	39.5	11.23	39.5	-1.4
40	691.92	40	70.8	40	15.96	40	11.35	40	-1.42
40.5	696.02	40.5	71.9	40.5	16.25	40.5	11.51	40.5	-1.44
41	699.72	41	73	41	16.51	41	11.57	41	-1.42
41.5	703.52	41.5	74.1	41.5	16.79	41.5	11.72	41.5	-1.47
42	707.02	42	75.3	42	17.05	42	11.78	42	-1.45
42.5	710.72	42.5	76.5	42.5	17.31	42.5	11.93	42.5	-1.48
43	713.92	43	77.6	43	17.59	43	12.07	43	-1.46
43.5	717.62	43.5	78.8	43.5	17.78	43.5	12.18	43.5	-1.49
44	720.72	44	80	44	18.13	44	12.22	44	-1.48
44.5	723.72	44.5	81.1	44.5	18.34	44.5	12.38	44.5	-1.53
45	727.42	45	82.2	45	18.61	45	12.51	45	-1.55
45.5	730.42	45.5	83.4	45.5	18.92	45.5	12.64	45.5	-1.57
46	733.12	46	84.5	46	19.11	46	12.76	46	-1.57
46.5	736.12	46.5	85.7	46.5	19.45	46.5	12.86	46.5	-1.56
47	739.22	47	86.9	47	19.67	47	12.97	47	-1.59
47.5	741.72	47.5	88	47.5	19.97	47.5	13.11	47.5	-1.61
48	744.02	48	89.2	48	20.22	48	13.18	48	-1.62
48.5	746.62	48.5	90.4	48.5	20.5	48.5	13.31	48.5	-1.6
49	749.02	49	91.5	49	20.8	49	13.42	49	-1.62
49.5	751.32	49.5	92.7	49.5	21.04	49.5	13.52	49.5	-1.63
50	753.42	50	93.9	50	21.32	50	13.68	50	-1.67
50.5	755.62	50.5	95.1	50.5	21.57	50.5	13.8	50.5	-1.63
51	757.82	51	96.2	51	21.83	51	13.92	51	-1.68
51.5	760.02	51.5	97.4	51.5	22.06	51.5	14.02	51.5	-1.66
52	762.12	52	98.6	52	22.37	52	14.11	52	-1.67
52.5	764.02	52.5	99.7	52.5	22.63	52.5	14.24	52.5	-1.66
53	766.02	53	101	53	22.93	53	14.38	53	-1.7
53.5	767.32	53.5	102.2	53.5	23.19	53.5	14.46	53.5	-1.71
54	769.22	54	103.4	54	23.46	54	14.62	54	-1.75
54.5	770.92	54.5	104.6	54.5	23.76	54.5	14.7	54.5	-1.72
55	772.52	55	105.8	55	23.99	55	14.82	55	-1.76
55.5	774.02	55.5	107.1	55.5	24.28	55.5	14.95	55.5	-1.74
56	775.32	56	108.1	56	24.56	56	15.09	56	-1.73
56.5	776.82	56.5	109.3	56.5	24.8	56.5	15.19	56.5	-1.73
57	778.02	57	110.5	57	25.09	57	15.32	57	-1.75
57.5	779.42	57.5	111.7	57.5	25.37	57.5	15.42	57.5	-1.74
58	780.62	58	113	58	25.64	58	15.57	58	-1.79
58.5	782.12	58.5	114.1	58.5	25.9	58.5	15.65	58.5	-1.79
59	783.32	59	115.2	59	26.22	59	15.78	59	-1.77
59.5	784.12	59.5	116.5	59.5	26.46	59.5	15.93	59.5	-1.73
60	785.42	60	117.7	60	26.74	60	16	60	-1.82
60.5	786.22	60.5	118.7	60.5	27	60.5	16.1	60.5	-1.77
61	787.12	61	120	61	27.32	61	16.18	61	-1.82
61.5	788.02	61.5	121.2	61.5	27.54	61.5	16.31	61.5	-1.82
62	789.32	62	122.3	62	27.85	62	16.44	62	-1.78
62.5	790.12	62.5	123.5	62.5	28.15	62.5	16.55	62.5	-1.79
63	790.92	63	124.8	63	28.4	63	16.62	63	-1.82
63.5	792.02	63.5	125.9	63.5	28.7	63.5	16.75	63.5	-1.82
64	792.82	64	127	64	28.96	64	16.86	64	-1.83
64.5	793.52	64.5	128.2	64.5	29.28	64.5	17	64.5	-1.85
65	794.12	65	129.4	65	29.54	65	17.09	65	-1.87
65.5	795.02	65.5	130.6	65.5	29.74	65.5	17.19	65.5	-1.85
66	795.62	66	131.8	66	30.02	66	17.3	66	-1.84
66.5	796.32	66.5	133	66.5	30.36	66.5	17.41	66.5	-1.88
67	796.92	67	134.2	67	30.62	67	17.53	67	-1.86
67.5	797.12	67.5	135.3	67.5	30.88	67.5	17.67	67.5	-1.88
68	797.92	68	136.5	68	31.16	68	17.84	68	-1.9
68.5	798.42	68.5	137.7	68.5	31.48	68.5	18	68.5	-1.9
69	799.12	69	138.9	69	31.71	69	18.12	69	-1.88
69.5	799.82	69.5	140.1	69.5	31.98	69.5	18.21	69.5	-1.89
70	800.42	70	141.3	70	32.27	70	18.32	70	-1.89
70.5	800.32	70.5	142.5	70.5	32.5	70.5	18.44	70.5	-1.9
71	801.02	71	143.6	71	32.77	71	18.55	71	-1.93
71.5	801.52	71.5	144.7	71.5	33.13	71.5	18.66	71.5	-1.89
72	802.02	72	145.8	72	33.42	72	18.76	72	-1.93
72.5	802.22	72.5	147	72.5	33.65	72.5	18.87	72.5	-1.91
73	802.92	73	148.1	73	33.95	73	19	73	-1.9
73.5	802.92	73.5	149.3	73.5	34.23	73.5	19.11	73.5	-1.9
74	803.22	74	150.5	74	34.47	74	19.18	74	-1.93
74.5	804.02	74.5	151.6	74.5	34.75	74.5	19.33	74.5	-1.9
75	804.02	75	152.9	75	35.03	75	19.39	75	-1.93
75.5	804.12	75.5	154	75.5	35.3	75.5	19.52	75.5	-1.93
76	804.72	76	155.1	76	35.57	76	19.6	76	-1.94
76.5	805.02	76.5	156.3	76.5	35.83	76.5	19.74	76.5	-1.95
77	804.72	77	157.5	77	36.1	77	19.87	77	-1.96
77.5	805.52	77.5	158.7	77.5	36.38	77.5	19.97	77.5	-1.96
78	805.72	78	159.7	78	36.68	78	20.04	78	-1.99
78.5	805.92	78.5	160.9	78.5	36.98	78.5	20.15	78.5	-1.95
79	805.92	79	162	79	37.27	79	20.28	79	-1.99
79.5	806.02	79.5	163.2	79.5	37.58	79.5	20.37	79.5	-1.98
80	806.12	80	164.3	80	37.8	80	20.5	80	-1.94
80.5	806.32	80.5	165.6	80.5	38.11	80.5	20.58	80.5	-1.95
81	806.82	81	166.6	81	38.37	81	20.68	81	-1.96
81.5	807.22	81.5	167.8	81.5	38.63	81.5	20.84	81.5	-1.97
82	806.92	82	168.8	82	38.96	82	20.94	82	-1.97
82.5	807.22	82.5	170	82.5	39.24	82.5	21.05	82.5	-1.98
83	807.32	83	171.1	83	39.46	83	21.13	83	-2
83.5	807.62	83.5	172.3	83.5	39.76	83.5	21.22	83.5	-2.04
84	807.62	84	173.4	84	40.08	84	21.32	84	-2.02
84.5	807.92	84.5	174.6	84.5	40.33	84.5	21.45	84.5	-2.01
85	808.12	85	175.7	85	40.61	85	21.57	85	-2.01
85.5	807.72	85.5	176.9	85.5	40.9	85.5	21.68	85.5	-2.03
86	807.82	86	177.9	86	41.2	86	21.81	86	-2.04
86.5	808.32	86.5	179.1	86.5	41.48	86.5	21.89	86.5	-2.02
87	808.22	87	180.3	87	41.75	87	21.98	87	-2.03
87.5	808.22	87.5	181.3	87.5	42	87.5	22.1	87.5	-2.05
88	808.62	88	182.5	88	42.3	88	22.24	88	-2.04
88.5	808.22	88.5	183.6	88.5	42.57	88.5	22.3	88.5	-2.06
89	808.22	89	184.7	89	42.85	89	22.46	89	-2.03
89.5	808.52	89.5	186	89.5	43.13	89.5	22.55	89.5	-2.07
90	808.92	90	187	90	43.4	90	22.66	90	-2.05
90.5	808.62	90.5	188	90.5	43.69	90.5	22.77	90.5	-2.05
91	809.02	91	189.1	91	43.97	91	22.91	91	-2.04
91.5	809.02	91.5	190.3	91.5	44.19	91.5	23.01	91.5	-2.04
92	808.82	92	191.4	92	44.52	92	23.07	92	-2.07
92.5	808.72	92.5	192.7	92.5	44.75	92.5	23.18	92.5	-2.04
93	809.02	93	193.6	93	45.08	93	23.28	93	-2.07
93.5	809.12	93.5	194.9	93.5	45.36	93.5	23.38	93.5	-2.07
94	809.02	94	196	94	45.59	94	23.52	94	-2.07
94.5	808.82	94.5	197.1	94.5	45.87	94.5	23.61	94.5	-2.06
95	808.92	95	198.3	95	46.14	95	23.74	95	-2.07
95.5	808.72	95.5	199.3	95.5	46.44	95.5	23.81	95.5	-2.07
96	808.82	96	200.4	96	46.69	96	23.96	96	-2.06
96.5	808.92	96.5	201.5	96.5	46.92	96.5	24.04	96.5	-2.07
97	809.52	97	202.6	97	47.3	97	24.18	97	-2.07
97.5	808.92	97.5	203.7	97.5	47.57	97.5	24.28	97.5	-2.08
98	808.62	98	204.7	98	47.85	98	24.35	98	-2.08
98.5	808.52	98.5	205.8	98.5	48.11	98.5	24.52	98.5	-2.11
99	808.92	99	207	99	48.48	99	24.6	99	-2.1
99.5	808.92	99.5	208.1	99.5	48.66	99.5	24.65	99.5	-2.11
100	808.42	100	209.2	100	48.95	100	24.78	100	-2.08
100.5	809.02	100.5	210.3	100.5	49.23	100.5	24.94	100.5	-2.08
101	809.02	101	211.4	101	49.52	101	25.01	101	-2.1
101.5	808.42	101.5	212.4	101.5	49.75	101.5	25.11	101.5	-2.08
102	809.12	102	213.4	102	50.11	102	25.2	102	-2.1
102.5	809.22	102.5	214.6	102.5	50.38	102.5	25.3	102.5	-2.15
103	809.12	103	215.7	103	50.64	103	25.39	103	-2.16
103.5	809.22	103.5	216.7	103.5	50.94	103.5	25.53	103.5	-2.16
104	809.32	104	217.7	104	51.15	104	25.6	104	-2.13
104.5	808.82	104.5	219	104.5	51.47	104.5	25.71	104.5	-2.12
105	809.22	105	220	105	51.69	105	25.78	105	-2.12
105.5	808.92	105.5	221	105.5	52.01	105.5	25.91	105.5	-2.12
106	809.12	106	222.1	106	52.2	106	26.01	106	-2.11
106.5	809.12	106.5	223.1	106.5	52.54	106.5	26.11	106.5	-2.11
107	809.12	107	224.2	107	52.81	107	26.22	107	-2.18
107.5	808.52	107.5	225.4	107.5	53.15	107.5	26.33	107.5	-2.14
108	809.02	108	226.4	108	53.37	108	26.47	108	-2.15
108.5	809.22	108.5	227.4	108.5	53.64	108.5	26.53	108.5	-2.14
109	808.72	109	228.5	109	53.96	109	26.63	109	-2.14
109.5	809.12	109.5	229.5	109.5	54.2	109.5	26.76	109.5	-2.12
110	809.22	110	230.6	110	54.48	110	26.92	110	-2.18
110.5	809.02	110.5	231.7	110.5	54.73	110.5	26.92	110.5	-2.14
111	808.92	111	232.6	111	54.97	111	27.06	111	-2.15
111.5	808.92	111.5	233.7	111.5	55.3	111.5	27.17	111.5	-2.15
112	808.42	112	234.8	112	55.58	112	27.31	112	-2.12
112.5	808.82	112.5	235.8	112.5	55.88	112.5	27.36	112.5	-2.16
113	808.62	113	236.9	113	56.2	113	27.52	113	-2.13
113.5	808.62	113.5	237.8	113.5	56.34	113.5	27.62	113.5	-2.14
114	808.92	114	238.9	114	56.68	114	27.71	114	-2.14
114.5	808.52	114.5	240	114.5	57	114.5	27.81	114.5	-2.1
115	809.02	115	241.1	115	57.22	115	27.9	115	-2.15
115.5	808.82	115.5	242.1	115.5	57.54	115.5	28	115.5	-2.14
116	808.62	116	243.2	116	57.9	116	28.09	116	-2.16
116.5	809.02	116.5	244.2	116.5	58.1	116.5	28.2	116.5	-2.15
117	809.22	117	245.2	117	58.42	117	28.3	117	-2.15
117.5	808.92	117.5	246.4	117.5	58.7	117.5	28.36	117.5	-2.13
118	808.52	118	247.2	118	58.95	118	28.51	118	-2.17
118.5	808.72	118.5	248.1	118.5	59.17	118.5	28.62	118.5	-2.13
119	809.12	119	249.2	119	59.43	119	28.73	119	-2.16
119.5	809.02	119.5	250.4	119.5	59.75	119.5	28.81	119.5	-2.18
120	809.32	120	251.2	120	60.1	120	28.93	120	-2.17
120.5	809.32	120.5	252.2	120.5	60.34	120.5	29.04	120.5	-2.14
121	808.82	121	253.1	121	60.65	121	29.14	121	-2.17
121.5	808.82	121.5	254.3	121.5	60.86	121.5	29.23	121.5	-2.14
122	809.02	122	255.4	122	61.24	122	29.35	122	-2.17
122.5	808.92	122.5	256.3	122.5	61.43	122.5	29.41	122.5	-2.19
123	809.12	123	257.4	123	61.76	123	29.5	123	-2.14
123.5	809.12	123.5	258.3	123.5	61.96	123.5	29.63	123.5	-2.17
124	809.12	124	259.2	124	62.36	124	29.72	124	-2.18
124.5	808.92	124.5	260.4	124.5	62.56	124.5	29.82	124.5	-2.21
125	808.82	125	261.3	125	62.86	125	29.9	125	-2.19
125.5	809.22	125.5	262.4	125.5	63.06	125.5	30.07	125.5	-2.16
126	808.52	126	263.4	126	63.36	126	30.17	126	-2.17
126.5	808.92	126.5	264.3	126.5	63.76	126.5	30.24	126.5	-2.19
127	809.32	127	265.2	127	63.96	127	30.33	127	-2.16
127.5	809.12	127.5	266.4	127.5	64.26	127.5	30.42	127.5	-2.14
128	808.92	128	267.3	128	64.56	128	30.5	128	-2.15
128.5	809.02	128.5	268.2	128.5	64.86	128.5	30.67	128.5	-2.21
129	809.12	129	269.3	129	65.06	129	30.76	129	-2.16
129.5	808.52	129.5	270.1	129.5	65.36	129.5	30.82	129.5	-2.17
130	809.02	130	270.9	130	65.56	130	30.93	130	-2.15
130.5	808.72	130.5	272.2	130.5	65.96	130.5	31.06	130.5	-2.14
131	808.72	131	273.2	131	66.26	131	31.15	131	-2.13
131.5	808.92	131.5	274.1	131.5	66.46	131.5	31.24	131.5	-2.16
132	808.82	132	275	132	66.76	132	31.36	132	-2.15
132.5	808.82	132.5	275.9	132.5	67.06	132.5	31.46	132.5	-2.16
133	808.72	133	276.9	133	67.36	133	31.53	133	-2.14
133.5	809.22	133.5	278.1	133.5	67.66	133.5	31.65	133.5	-2.13
134	808.72	134	278.8	134	67.86	134	31.73	134	-2.17
134.5	809.22	134.5	279.9	134.5	68.16	134.5	31.87	134.5	-2.13
135	808.82	135	280.8	135	68.46	135	31.95	135	-2.17
135.5	808.72	135.5	281.9	135.5	68.66	135.5	32	135.5	-2.15
136	808.62	136	282.9	136	68.96	136	32.16	136	-2.16
136.5	808.32	136.5	283.9	136.5	69.26	136.5	32.26	136.5	-2.15
137	808.62	137	284.7	137	69.46	137	32.3	137	-2.14
137.5	809.02	137.5	285.6	137.5	69.86	137.5	32.48	137.5	-2.15
138	808.82	138	286.5	138	70.06	138	32.58	138	-2.1
138.5	808.72	138.5	287.4	138.5	70.36	138.5	32.63	138.5	-2.14
139	809.12	139	288.5	139	70.66	139	32.74	139	-2.15
139.5	808.52	139.5	289.4	139.5	70.86	139.5	32.86	139.5	-2.13
140	808.72	140	290.3	140	71.26	140	32.98	140	-2.15
140.5	808.62	140.5	291.3	140.5	71.46	140.5	33.06	140.5	-2.16
141	808.42	141	292.1	141	71.66	141	33.17	141	-2.18
141.5	808.42	141.5	293.2	141.5	72.06	141.5	33.26	141.5	-2.14
142	808.62	142	294.2	142	72.26	142	33.3	142	-2.18
142.5	808.52	142.5	295.1	142.5	72.56	142.5	33.47	142.5	-2.18
143	808.62	143	296	143	72.76	143	33.59	143	-2.16
143.5	808.72	143.5	296.9	143.5	73.06	143.5	33.65	143.5	-2.14
144	808.72	144	297.9	144	73.26	144	33.73	144	-2.14
144.5	808.82	144.5	298.7	144.5	73.56	144.5	33.86	144.5	-2.16
145	808.62	145	299.8	145	73.86	145	33.95	145	-2.16
145.5	808.62	145.5	300.5	145.5	74.16	145.5	34.07	145.5	-2.17
146	808.92	146	301.5	146	74.36	146	34.13	146	-2.16
146.5	808.92	146.5	302.5	146.5	74.76	146.5	34.26	146.5	-2.18
147	808.52	147	303.5	147	74.96	147	34.27	147	-2.15
147.5	809.12	147.5	304.4	147.5	75.26	147.5	34.4	147.5	-2.15
148	808.62	148	305.2	148	75.46	148	34.47	148	-2.14
148.5	809.02	148.5	306.2	148.5	75.76	148.5	34.55	148.5	-2.16
149	809.32	149	307	149	76.06	149	34.69	149	-2.12
149.5	809.22	149.5	308	149.5	76.36	149.5	34.81	149.5	-2.13
150	809.22	150	308.9	150	76.66	150	34.84	150	-2.12
150.5	809.22	150.5	309.8	150.5	76.86	150.5	35.04	150.5	-2.13
151	808.62	151	310.8	151	77.26	151	35.07	151	-2.15
151.5	808.72	151.5	311.7	151.5	77.46	151.5	35.16	151.5	-2.12
152	808.32	152	312.5	152	77.66	152	35.31	152	-2.12
152.5	808.52	152.5	313.4	152.5	77.96	152.5	35.4	152.5	-2.12
153	808.52	153	314.3	153	78.16	153	35.5	153	-2.13
153.5	808.72	153.5	315.3	153.5	78.56	153.5	35.61	153.5	-2.09
154	808.52	154	316.2	154	78.76	154	35.65	154	-2.14
154.5	808.62	154.5	317.2	154.5	79.06	154.5	35.8	154.5	-2.16
155	808.42	155	318.2	155	79.46	155	35.89	155	-2.15
155.5	808.02	155.5	319.3	155.5	79.56	155.5	36.02	155.5	-2.1
156	808.62	156	320.2	156	79.96	156	36.03	156	-2.1
156.5	808.42	156.5	321	156.5	80.16	156.5	36.14	156.5	-2.13
157	808.22	157	322.2	157	80.46	157	36.28	157	-2.13
157.5	808.52	157.5	323	157.5	80.66	157.5	36.32	157.5	-2.13
158	808.62	158	324.1	158	80.96	158	36.48	158	-2.09
158.5	808.52	158.5	324.9	158.5	81.26	158.5	36.55	158.5	-2.12
159	808.02	159	326	159	81.56	159	36.65	159	-2.13
159.5	808.22	159.5	327.1	159.5	81.86	159.5	36.74	159.5	-2.14
160	808.72	160	327.5	160	82.16	160	36.81	160	-2.08
160.5	808.62	160.5	328.6	160.5	82.46	160.5	36.86	160.5	-2.09
161	808.22	161	329.4	161	82.56	161	37.04	161	-2.12
161.5	808.62	161.5	330.1	161.5	82.86	161.5	37.2	161.5	-2.1
162	808.42	162	330.9	162	83.06	162	37.21	162	-2.06
162.5	808.32	162.5	331.7	162.5	83.36	162.5	37.31	162.5	-2.08
163	808.22	163	332.5	163	83.66	163	37.43	163	-2.06
163.5	808.22	163.5	333.3	163.5	83.96	163.5	37.57	163.5	-2.1
164	808.12	164	334.1	164	84.26	164	37.62	164	-2.1
164.5	808.32	164.5	335	164.5	84.46	164.5	37.71	164.5	-2.07
165	807.92	165	335.9	165	84.76	165	37.81	165	-2.07
165.5	807.92	165.5	336.7	165.5	84.96	165.5	37.86	165.5	-2.1
166	807.92	166	337.5	166	85.26	166	38.03	166	-2.06
166.5	808.12	166.5	338.4	166.5	85.56	166.5	38.11	166.5	-2.06
167	807.92	167	339.1	167	85.86	167	38.17	167	-2.08
167.5	808.22	167.5	340	167.5	86.16	167.5	38.27	167.5	-2.01
168	808.42	168	340.9	168	86.36	168	38.34	168	-2.07
168.5	808.32	168.5	341.8	168.5	86.66	168.5	38.44	168.5	-2.09
169	807.92	169	342.6	169	86.86	169	38.56	169	-2.09
169.5	808.32	169.5	343.2	169.5	87.16	169.5	38.63	169.5	-2.06
170	808.52	170	344.1	170	87.36	170	38.67	170	-2.05
170.5	808.22	170.5	345.2	170.5	87.66	170.5	38.83	170.5	-2.01
171	807.92	171	345.9	171	87.96	171	38.92	171	-2.05
171.5	808.02	171.5	346.7	171.5	88.26	171.5	39.03	171.5	-2.06
172	808.12	172	347.5	172	88.56	172	39.11	172	-2.04
172.5	807.82	172.5	348.5	172.5	88.76	172.5	39.19	172.5	-2.04
173	807.82	173	349.2	173	89.16	173	39.27	173	-2.03
173.5	808.02	173.5	350	173.5	89.36	173.5	39.36	173.5	-2.01
174	808.22	174	350.8	174	89.56	174	39.48	174	-2.04
174.5	808.42	174.5	351.9	174.5	89.86	174.5	39.58	174.5	-2.05
175	807.92	175	352.3	175	90.06	175	39.65	175	-2.05
175.5	808.12	175.5	353.3	175.5	90.36	175.5	39.77	175.5	-2.01
176	808.22	176	354.1	176	90.66	176	39.9	176	-2.06
176.5	808.32	176.5	354.7	176.5	90.86	176.5	39.92	176.5	-2
177	808.02	177	356	177	91.16	177	39.95	177	-2
177.5	807.42	177.5	356.7	177.5	91.46	177.5	40.07	177.5	-2.02
178	807.52	178	357.4	178	91.66	178	40.2	178	-2.04
178.5	807.82	178.5	358.1	178.5	91.96	178.5	40.29	178.5	-2
179	807.52	179	359.1	179	92.26	179	40.4	179	-2.03
179.5	808.02	179.5	359.7	179.5	92.66	179.5	40.48	179.5	-2
180	808.22	180	360.4	180	92.96	180	40.54	180	-2.03
180.5	807.52	180.5	361.3	180.5	93.16	180.5	40.64	180.5	-2.01
181	807.72	181	362.2	181	93.36	181	40.78	181	-2
181.5	807.42	181.5	363	181.5	93.76	181.5	40.83	181.5	-2.01
182	807.62	182	363.6	182	93.96	182	40.98	182	-1.97
182.5	807.82	182.5	364.5	182.5	94.26	182.5	41.04	182.5	-1.96
183	807.92	183	365.1	183	94.46	183	41.1	183	-2.01
183.5	808.02	183.5	366	183.5	94.66	183.5	41.22	183.5	-2
184	808.02	184	366.8	184	94.96	184	41.3	184	-1.95
184.5	807.92	184.5	367.6	184.5	95.26	184.5	41.4	184.5	-1.98
185	807.72	185	368.4	185	95.46	185	41.49	185	-1.96
185.5	807.62	185.5	369.4	185.5	95.86	185.5	41.63	185.5	-1.98
186	807.82	186	370.1	186	96.06	186	41.71	186	-1.93
186.5	807.82	186.5	370.8	186.5	96.26	186.5	41.81	186.5	-1.98
187	807.82	187	371.6	187	96.56	187	41.86	187	-1.94
187.5	807.42	187.5	372.4	187.5	96.86	187.5	41.97	187.5	-1.94
188	807.82	188	373.1	188	97.06	188	42.08	188	-1.94
188.5	807.52	188.5	374	188.5	97.26	188.5	42.16	188.5	-1.93
189	808.02	189	374.7	189	97.66	189	42.26	189	-1.92
189.5	807.62	189.5	375.5	189.5	97.86	189.5	42.33	189.5	-1.95
190	807.72	190	376.3	190	98.16	190	42.42	190	-1.95
190.5	807.32	190.5	376.8	190.5	98.46	190.5	42.46	190.5	-1.91
191	807.22	191	377.7	191	98.66	191	42.52	191	-1.93
191.5	807.42	191.5	378.5	191.5	98.96	191.5	42.67	191.5	-1.92
192	806.92	192	379.2	192	99.16	192	42.73	192	-1.92
192.5	807.12	192.5	380	192.5	99.46	192.5	42.83	192.5	-1.9
193	807.42	193	380.7	193	99.66	193	42.97	193	-1.9
193.5	807.32	193.5	381.4	193.5	100.06	193.5	43.04	193.5	-1.91
194	807.22	194	382.2	194	100.26	194	43.09	194	-1.9
194.5	806.82	194.5	383.1	194.5	100.46	194.5	43.21	194.5	-1.92
195	807.02	195	383.7	195	100.76	195	43.28	195	-1.86
195.5	807.12	195.5	384.5	195.5	101.06	195.5	43.34	195.5	-1.87
196	806.92	196	385.2	196	101.36	196	43.42	196	-1.84
196.5	807.02	196.5	386.1	196.5	101.66	196.5	43.56	196.5	-1.87
197	807.22	197	386.7	197	101.76	197	43.66	197	-1.87
197.5	807.42	197.5	387.5	197.5	102.06	197.5	43.71	197.5	-1.85
198	807.42	198	388.2	198	102.36	198	43.85	198	-1.89
198.5	807.32	198.5	388.9	198.5	102.66	198.5	43.91	198.5	-1.82
199	807.42	199	389.6	199	102.86	199	44.05	199	-1.85
199.5	807.32	199.5	390.4	199.5	103.06	199.5	44.17	199.5	-1.86
200	806.92	200	391.2	200	103.36	200	44.16	200	-1.85
200.5	807.22	200.5	391.8	200.5	103.56	200.5	44.28	200.5	-1.83
201	807.32	201	392.6	201	103.86	201	44.35	201	-1.79
201.5	807.42	201.5	393.2	201.5	104.16	201.5	44.48	201.5	-1.82
202	807.22	202	393.9	202	104.36	202	44.58	202	-1.83
202.5	807.32	202.5	394.7	202.5	104.76	202.5	44.61	202.5	-1.86
203	807.22	203	395.3	203	104.96	203	44.72	203	-1.82
203.5	807.22	203.5	396	203.5	105.16	203.5	44.82	203.5	-1.8
204	807.52	204	396.8	204	105.46	204	44.92	204	-1.81
204.5	807.42	204.5	397.5	204.5	105.76	204.5	45.05	204.5	-1.82
205	806.72	205	398.3	205	105.96	205	45.1	205	-1.81
205.5	807.12	205.5	399.2	205.5	106.36	205.5	45.2	205.5	-1.8
206	807.22	206	399.7	206	106.46	206	45.28	206	-1.79
206.5	807.22	206.5	400.5	206.5	106.76	206.5	45.34	206.5	-1.75
207	807.32	207	401.2	207	106.96	207	45.41	207	-1.81
207.5	806.82	207.5	401.7	207.5	107.26	207.5	45.47	207.5	-1.77
208	807.22	208	402.6	208	107.46	208	45.6	208	-1.8
208.5	807.22	208.5	403.1	208.5	107.76	208.5	45.7	208.5	-1.78
209	807.02	209	404.1	209	108.06	209	45.77	209	-1.75
209.5	807.02	209.5	404.7	209.5	108.26	209.5	45.88	209.5	-1.8
210	807.22	210	405.4	210	108.56	210	45.97	210	-1.8
210.5	807.12	210.5	406	210.5	108.66	210.5	46.02	210.5	-1.8
211	807.02	211	406.9	211	108.96	211	46.16	211	-1.81
211.5	807.32	211.5	407.6	211.5	109.26	211.5	46.19	211.5	-1.8
212	807.42	212	408.1	212	109.56	212	46.33	212	-1.75
212.5	807.02	212.5	408.9	212.5	109.86	212.5	46.39	212.5	-1.79
213	806.92	213	409.7	213	110.06	213	46.47	213	-1.77
213.5	806.92	213.5	410.5	213.5	110.36	213.5	46.52	213.5	-1.75
214	806.92	214	411	214	110.56	214	46.6	214	-1.75
214.5	806.82	214.5	411.7	214.5	110.76	214.5	46.74	214.5	-1.75
215	807.32	215	412.4	215	110.96	215	46.79	215	-1.74
215.5	807.42	215.5	413.1	215.5	111.26	215.5	46.88	215.5	-1.77
216	807.32	216	413.8	216	111.66	216	47.02	216	-1.71
216.5	807.42	216.5	414.7	216.5	111.76	216.5	47.1	216.5	-1.73
217	807.22	217	415.5	217	112.06	217	47.24	217	-1.71
217.5	807.22	217.5	416	217.5	112.36	217.5	47.26	217.5	-1.72
218	807.22	218	416.4	218	112.66	218	47.38	218	-1.73
218.5	806.72	218.5	417.1	218.5	112.86	218.5	47.49	218.5	-1.73
219	807.12	219	418	219	113.16	219	47.54	219	-1.72
219.5	806.72	219.5	418.5	219.5	113.36	219.5	47.57	219.5	-1.7
220	806.82	220	419.1	220	113.66	220	47.69	220	-1.7
220.5	806.82	220.5	419.6	220.5	113.86	220.5	47.79	220.5	-1.68
221	806.72	221	420.1	221	114.06	221	47.87	221	-1.71
221.5	806.42	221.5	421	221.5	114.36	221.5	47.92	221.5	-1.68
222	806.72	222	421.6	222	114.56	222	48.01	222	-1.72
222.5	806.72	222.5	422.2	222.5	114.86	222.5	48.11	222.5	-1.69
223	806.62	223	423.1	223	115.16	223	48.2	223	-1.68
223.5	806.62	223.5	423.7	223.5	115.36	223.5	48.29	223.5	-1.68
224	806.32	224	424.4	224	115.66	224	48.3	224	-1.67
224.5	806.12	224.5	425.1	224.5	115.86	224.5	48.47	224.5	-1.67
225	806.72	225	425.8	225	116.16	225	48.52	225	-1.64
225.5	806.52	225.5	426.3	225.5	116.36	225.5	48.66	225.5	-1.68
226	806.62	226	427.2	226	116.66	226	48.74	226	-1.67
226.5	806.62	226.5	427.7	226.5	116.96	226.5	48.76	226.5	-1.64
227	806.72	227	428.3	227	117.16	227	48.82	227	-1.64
227.5	806.52	227.5	428.9	227.5	117.36	227.5	48.97	227.5	-1.65
228	806.22	228	429.6	228	117.66	228	49.12	228	-1.62
228.5	806.32	228.5	429.9	228.5	117.96	228.5	49.13	228.5	-1.6
229	806.42	229	430.8	229	118.16	229	49.19	229	-1.65
229.5	806.32	229.5	431.5	229.5	118.36	229.5	49.31	229.5	-1.63
230	806.22	230	432.1	230	118.66	230	49.39	230	-1.63
230.5	806.32	230.5	432.7	230.5	118.76	230.5	49.42	230.5	-1.63
231	806.72	231	433.3	231	119.06	231	49.54	231	-1.57
231.5	806.62	231.5	433.9	231.5	119.36	231.5	49.61	231.5	-1.62
232	806.22	232	434.7	232	119.56	232	49.74	232	-1.6
232.5	806.42	232.5	435.1	232.5	119.66	232.5	49.8	232.5	-1.59
233	806.92	233	435.8	233	120.06	233	49.95	233	-1.61
233.5	806.82	233.5	436.5	233.5	120.26	233.5	49.97	233.5	-1.61
234	806.72	234	437.3	234	120.56	234	50.06	234	-1.58
234.5	806.62	234.5	437.8	234.5	120.76	234.5	50.13	234.5	-1.56
235	806.52	235	438.3	235	120.96	235	50.19	235	-1.57
235.5	806.32	235.5	439.1	235.5	121.26	235.5	50.25	235.5	-1.58
236	806.42	236	439.9	236	121.56	236	50.37	236	-1.59
236.5	806.32	236.5	440.4	236.5	121.66	236.5	50.45	236.5	-1.56
237	806.32	237	441.1	237	121.96	237	50.54	237	-1.53
237.5	806.52	237.5	441.7	237.5	122.16	237.5	50.62	237.5	-1.54
238	806.82	238	442	238	122.46	238	50.76	238	-1.56
238.5	806.42	238.5	442.9	238.5	122.66	238.5	50.82	238.5	-1.55
239	806.62	239	443.4	239	123.06	239	50.85	239	-1.52
239.5	806.52	239.5	443.9	239.5	123.36	239.5	51.01	239.5	-1.5
240	806.42	240	444.9	240	123.46	240	51.08	240	-1.53
240.5	806.62	240.5	445.2	240.5	123.76	240.5	51.16	240.5	-1.54
241	806.42	241	445.9	241	123.96	241	51.22	241	-1.54
241.5	806.72	241.5	446.4	241.5	124.26	241.5	51.31	241.5	-1.55
242	806.22	242	447.2	242	124.46	242	51.38	242	-1.48
242.5	806.12	242.5	447.6	242.5	124.66	242.5	51.42	242.5	-1.51
243	806.02	243	447.9	243	124.96	243	51.46	243	-1.49
243.5	806.42	243.5	448.6	243.5	125.16	243.5	51.59	243.5	-1.48
244	805.82	244	449.1	244	125.46	244	51.66	244	-1.49
244.5	805.82	244.5	449.7	244.5	125.66	244.5	51.76	244.5	-1.52
245	806.72	245	450.2	245	125.96	245	51.82	245	-1.5
245.5	806.52	245.5	450.9	245.5	126.26	245.5	51.96	245.5	-1.46
246	806.22	246	451.6	246	126.36	246	51.99	246	-1.5
246.5	806.22	246.5	451.9	246.5	126.56	246.5	52.09	246.5	-1.44
247	805.92	247	452.7	247	126.86	247	52.16	247	-1.45
247.5	806.22	247.5	453.4	247.5	127.06	247.5	52.24	247.5	-1.46
248	805.92	248	454	248	127.26	248	52.33	248	-1.46
248.5	806.22	248.5	454.5	248.5	127.56	248.5	52.42	248.5	-1.43
249	806.42	249	455.2	249	127.76	249	52.43	249	-1.44
249.5	806.52	249.5	455.5	249.5	128.06	249.5	52.54	249.5	-1.46
250	806.02	250	456.4	250	128.36	250	52.66	250	-1.45
250.5	806.22	250.5	456.8	250.5	128.46	250.5	52.73	250.5	-1.45
251	805.82	251	457.4	251	128.76	251	52.75	251	-1.42
251.5	806.52	251.5	457.9	251.5	128.96	251.5	52.9	251.5	-1.4
252	806.02	252	458.5	252	129.16	252	52.98	252	-1.41
252.5	805.82	252.5	458.8	252.5	129.46	252.5	52.98	252.5	-1.38
253	805.82	253	459.6	253	129.66	253	53.13	253	-1.42
253.5	805.72	253.5	460.2	253.5	129.96	253.5	53.18	253.5	-1.41
254	805.52	254	460.7	254	130.06	254	53.24	254	-1.4
254.5	805.62	254.5	461.3	254.5	130.36	254.5	53.31	254.5	-1.4
255	805.92	255	461.9	255	130.66	255	53.43	255	-1.38
255.5	805.72	255.5	462.4	255.5	130.86	255.5	53.52	255.5	-1.36
256	805.72	256	462.9	256	131.16	256	53.58	256	-1.33
256.5	806.02	256.5	463.5	256.5	131.46	256.5	53.62	256.5	-1.35
257	805.82	257	464.1	257	131.66	257	53.74	257	-1.34
257.5	806.12	257.5	464.6	257.5	131.86	257.5	53.82	257.5	-1.37
258	806.22	258	465.1	258	132.16	258	53.95	258	-1.34
258.5	805.92	258.5	465.7	258.5	132.36	258.5	54.01	258.5	-1.33
259	806.02	259	466.3	259	132.56	259	54.1	259	-1.36
259.5	805.62	259.5	466.9	259.5	132.86	259.5	54.14	259.5	-1.34
260	805.72	260	467.6	260	133.06	260	54.21	260	-1.3
260.5	805.32	260.5	468	260.5	133.26	260.5	54.31	260.5	-1.34
261	805.62	261	468.4	261	133.56	261	54.38	261	-1.29
261.5	805.72	261.5	469.2	261.5	133.86	261.5	54.46	261.5	-1.33
262	805.92	262	469.7	262	134.06	262	54.58	262	-1.33
262.5	805.72	262.5	470	262.5	134.26	262.5	54.62	262.5	-1.32
263	805.52	263	470.9	263	134.46	263	54.7	263	-1.29
263.5	805.42	263.5	471.5	263.5	134.66	263.5	54.73	263.5	-1.3
264	805.92	264	472	264	134.96	264	54.84	264	-1.3
264.5	805.82	264.5	472.6	264.5	135.26	264.5	54.93	264.5	-1.29
265	805.72	265	472.8	265	135.46	265	54.99	265	-1.27
265.5	805.72	265.5	473.5	265.5	135.66	265.5	55.04	265.5	-1.28
266	805.52	266	474.1	266	135.96	266	55.14	266	-1.28
266.5	805.42	266.5	474.7	266.5	136.06	266.5	55.22	266.5	-1.26
267	805.52	267	475.3	267	136.36	267	55.34	267	-1.23
267.5	805.92	267.5	475.8	267.5	136.66	267.5	55.4	267.5	-1.26
268	805.52	268	476.5	268	136.86	268	55.5	268	-1.28
268.5	805.62	268.5	476.6	268.5	137.06	268.5	55.52	268.5	-1.27
269	805.82	269	477	269	137.36	269	55.65	269	-1.22
269.5	805.12	269.5	477.5	269.5	137.56	269.5	55.71	269.5	-1.25
270	805.32	270	478	270	137.86	270	55.83	270	-1.27
270.5	805.42	270.5	478.7	270.5	138.06	270.5	55.86	270.5	-1.21
271	805.52	271	479.3	271	138.36	271	55.95	271	-1.23
271.5	805.52	271.5	479.9	271.5	138.56	271.5	56.05	271.5	-1.26
272	805.62	272	480.5	272	138.86	272	56.11	272	-1.24
272.5	805.62	272.5	480.9	272.5	139.06	272.5	56.16	272.5	-1.23
273	805.32	273	481.1	273	139.26	273	56.24	273	-1.23
273.5	805.62	273.5	481.8	273.5	139.46	273.5	56.38	273.5	-1.21
274	805.32	274	482.1	274	139.66	274	56.43	274	-1.2
274.5	805.52	274.5	482.8	274.5	139.96	274.5	56.4	274.5	-1.21
275	805.32	275	483.2	275	140.16	275	56.55	275	-1.21
275.5	805.22	275.5	483.8	275.5	140.36	275.5	56.65	275.5	-1.19
276	805.02	276	484.4	276	140.56	276	56.76	276	-1.2
276.5	805.32	276.5	484.9	276.5	140.76	276.5	56.78	276.5	-1.21
277	804.92	277	485.4	277	141.06	277	56.81	277	-1.17
277.5	805.02	277.5	485.6	277.5	141.36	277.5	56.93	277.5	-1.16
278	805.12	278	486.3	278	141.56	278	57.03	278	-1.2
278.5	804.82	278.5	486.7	278.5	141.76	278.5	57.14	278.5	-1.17
279	804.92	279	487.3	279	141.96	279	57.18	279	-1.15
279.5	804.72	279.5	487.7	279.5	142.26	279.5	57.3	279.5	-1.15
280	804.72	280	488.3	280	142.46	280	57.39	280	-1.16
280.5	804.92	280.5	488.9	280.5	142.76	280.5	57.39	280.5	-1.14
281	804.92	281	489.2	281	142.86	281	57.42	281	-1.13
281.5	805.02	281.5	489.4	281.5	143.26	281.5	57.5	281.5	-1.14
282	804.92	282	490.3	282	143.36	282	57.62	282	-1.1
282.5	804.82	282.5	490.5	282.5	143.56	282.5	57.68	282.5	-1.09
283	804.82	283	491	283	143.96	283	57.77	283	-1.07
283.5	805.22	283.5	491.4	283.5	144.06	283.5	57.85	283.5	-1.11
284	804.82	284	491.7	284	144.26	284	57.98	284	-1.09
284.5	804.92	284.5	492.4	284.5	144.56	284.5	57.99	284.5	-1.13
285	805.12	285	492.8	285	144.76	285	58.04	285	-1.09
285.5	804.92	285.5	493.6	285.5	144.96	285.5	58.13	285.5	-1.09
286	804.82	286	494.1	286	145.26	286	58.24	286	-1.06
286.5	804.42	286.5	494.5	286.5	145.46	286.5	58.33	286.5	-1.08
287	804.32	287	495.1	287	145.76	287	58.36	287	-1.1
287.5	804.92	287.5	495.4	287.5	145.96	287.5	58.52	287.5	-1.08
288	805.02	288	496	288	146.06	288	58.59	288	-1.04
288.5	805.12	288.5	496.4	288.5	146.26	288.5	58.68	288.5	-1.06
289	804.72	289	496.7	289	146.56	289	58.7	289	-1.04
289.5	804.62	289.5	497.4	289.5	146.76	289.5	58.78	289.5	-1.03
290	805.02	290	497.8	290	147.06	290	58.87	290	-0.99
290.5	804.52	290.5	498.3	290.5	147.26	290.5	58.92	290.5	-0.99
291	804.72	291	498.7	291	147.46	291	59	291	-1.03
291.5	805.32	291.5	499.2	291.5	147.66	291.5	59.09	291.5	-1
292	805.22	292	499.6	292	147.96	292	59.18	292	-0.98
292.5	805.22	292.5	499.9	292.5	148.16	292.5	59.22	292.5	-0.99
293	804.92	293	500.5	293	148.26	293	59.3	293	-1
293.5	805.02	293.5	500.9	293.5	148.46	293.5	59.34	293.5	-1.01
294	805.12	294	501.5	294	148.86	294	59.45	294	-0.98
294.5	804.92	294.5	502	294.5	148.96	294.5	59.52	294.5	-0.96
295	804.92	295	502.6	295	149.26	295	59.63	295	-0.99
295.5	804.62	295.5	502.9	295.5	149.46	295.5	59.65	295.5	-0.99
296	804.82	296	503.5	296	149.56	296	59.78	296	-1.01
296.5	804.62	296.5	503.8	296.5	149.86	296.5	59.78	296.5	-0.99
297	804.62	297	504.4	297	150.16	297	59.82	297	-0.99
297.5	804.72	297.5	504.8	297.5	150.26	297.5	59.91	297.5	-0.98
298	804.72	298	505.3	298	150.56	298	60.05	298	-0.95
298.5	804.62	298.5	505.6	298.5	150.86	298.5	60.08	298.5	-0.95
299	804.42	299	506	299	151.06	299	60.17	299	-0.95
299.5	804.62	299.5	506.5	299.5	151.36	299.5	60.24	299.5	-0.95
300	804.52	300	507.1	300	151.46	300	60.34	300	-0.95
300.5	804.52	300.5	507.6	300.5	151.76	300.5	60.39	300.5	-0.95
301	804.52	301	507.9	301	151.96	301	60.48	301	-0.94
301.5	804.32	301.5	508.2	301.5	152.26	301.5	60.52	301.5	-0.89
302	804.42	302	508.7	302	152.36	302	60.54	302	-0.87
302.5	804.52	302.5	509	302.5	152.66	302.5	60.64	302.5	-0.87
303	804.32	303	509.4	303	152.86	303	60.78	303	-0.89
303.5	804.32	303.5	509.9	303.5	153.06	303.5	60.81	303.5	-0.86
304	804.22	304	510.6	304	153.26	304	60.89	304	-0.88
304.5	804.52	304.5	510.9	304.5	153.46	304.5	60.9	304.5	-0.85
305	804.22	305	511.3	305	153.56	305	61.04	305	-0.87
305.5	804.12	305.5	511.8	305.5	153.96	305.5	61.13	305.5	-0.84
306	804.22	306	512.3	306	154.16	306	61.2	306	-0.85
306.5	804.22	306.5	512.6	306.5	154.36	306.5	61.23	306.5	-0.85
307	804.12	307	513	307	154.46	307	61.32	307	-0.86
307.5	804.12	307.5	513.6	307.5	154.76	307.5	61.36	307.5	-0.84
308	803.92	308	514.2	308	155.06	308	61.46	308	-0.87
308.5	804.52	308.5	514.5	308.5	155.36	308.5	61.49	308.5	-0.84
309	804.12	309	514.6	309	155.46	309	61.58	309	-0.82
309.5	804.22	309.5	515.2	309.5	155.66	309.5	61.67	309.5	-0.83
310	804.32	310	515.5	310	155.86	310	61.71	310	-0.81
310.5	803.72	310.5	516.1	310.5	156.16	310.5	61.81	310.5	-0.79
311	803.62	311	516.5	311	156.36	311	61.89	311	-0.8
311.5	803.82	311.5	516.9	311.5	156.56	311.5	61.99	311.5	-0.81
312	803.92	312	517.3	312	156.76	312	62.09	312	-0.8
312.5	803.92	312.5	518	312.5	156.96	312.5	62.13	312.5	-0.77
313	804.02	313	518.1	313	157.16	313	62.17	313	-0.76
313.5	804.02	313.5	518.7	313.5	157.46	313.5	62.24	313.5	-0.77
314	803.62	314	519.1	314	157.66	314	62.36	314	-0.77
314.5	804.22	314.5	519.6	314.5	157.76	314.5	62.39	314.5	-0.72
315	803.92	315	519.8	315	157.96	315	62.46	315	-0.76
315.5	803.72	315.5	520.2	315.5	158.26	315.5	62.56	315.5	-0.76
316	803.52	316	520.5	316	158.46	316	62.61	316	-0.73
316.5	803.92	316.5	521	316.5	158.76	316.5	62.72	316.5	-0.75
317	803.92	317	521.4	317	158.96	317	62.77	317	-0.75
317.5	803.52	317.5	521.8	317.5	159.06	317.5	62.78	317.5	-0.7
318	803.72	318	522.5	318	159.26	318	62.9	318	-0.72
318.5	803.42	318.5	522.8	318.5	159.66	318.5	62.99	318.5	-0.73
319	803.92	319	523	319	159.76	319	63.05	319	-0.7
319.5	803.62	319.5	523.5	319.5	159.96	319.5	63.15	319.5	-0.68
320	803.82	320	524.3	320	160.26	320	63.2	320	-0.69
320.5	803.52	320.5	524.5	320.5	160.46	320.5	63.18	320.5	-0.7
321	803.32	321	524.7	321	160.66	321	63.29	321	-0.72
321.5	803.32	321.5	525.1	321.5	160.86	321.5	63.35	321.5	-0.72
322	803.42	322	525.6	322	161.16	322	63.49	322	-0.69
322.5	802.92	322.5	525.8	322.5	161.36	322.5	63.56	322.5	-0.68
323	802.92	323	526.2	323	161.56	323	63.6	323	-0.68
323.5	803.02	323.5	526.6	323.5	161.76	323.5	63.69	323.5	-0.72
324	803.02	324	526.9	324	161.96	324	63.74	324	-0.64
324.5	803.42	324.5	527.4	324.5	162.26	324.5	63.79	324.5	-0.69
325	803.32	325	527.6	325	162.46	325	63.85	325	-0.68
325.5	803.72	325.5	528.3	325.5	162.66	325.5	63.97	325.5	-0.67
326	803.32	326	528.6	326	162.86	326	63.95	326	-0.62
326.5	803.42	326.5	528.9	326.5	163.16	326.5	64.1	326.5	-0.62
327	803.42	327	529.2	327	163.36	327	64.18	327	-0.63
327.5	803.32	327.5	529.6	327.5	163.66	327.5	64.2	327.5	-0.64
328	802.92	328	529.8	328	163.76	328	64.23	328	-0.66
328.5	803.22	328.5	530.5	328.5	164.06	328.5	64.33	328.5	-0.63
329	803.22	329	530.7	329	164.16	329	64.48	329	-0.59
329.5	802.92	329.5	531.2	329.5	164.36	329.5	64.51	329.5	-0.61
330	803.32	330	531.6	330	164.56	330	64.62	330	-0.65
330.5	803.32	330.5	531.9	330.5	164.86	330.5	64.63	330.5	-0.62
331	803.42	331	532.2	331	165.06	331	64.73	331	-0.59
331.5	803.32	331.5	532.5	331.5	165.26	331.5	64.79	331.5	-0.59
332	803.52	332	532.9	332	165.56	332	64.85	332	-0.6
332.5	803.22	332.5	533.4	332.5	165.66	332.5	64.9	332.5	-0.58
333	803.52	333	533.6	333	165.76	333	65.03	333	-0.57
333.5	803.52	333.5	534.1	333.5	166.06	333.5	65.07	333.5	-0.59
334	803.42	334	534.3	334	166.46	334	65.14	334	-0.59
334.5	803.62	334.5	534.7	334.5	166.56	334.5	65.21	334.5	-0.59
335	803.42	335	535.2	335	166.76	335	65.27	335	-0.57
335.5	803.32	335.5	535.5	335.5	166.96	335.5	65.31	335.5	-0.58
336	803.02	336	535.6	336	167.16	336	65.45	336	-0.55
336.5	802.82	336.5	536	336.5	167.46	336.5	65.51	336.5	-0.55
337	802.82	337	536.5	337	167.66	337	65.57	337	-0.56
337.5	802.72	337.5	537	337.5	167.86	337.5	65.55	337.5	-0.52
338	803.12	338	537.3	338	168.06	338	65.71	338	-0.54
338.5	803.32	338.5	537.7	338.5	168.36	338.5	65.74	338.5	-0.53
339	803.02	339	538.1	339	168.66	339	65.77	339	-0.58
339.5	803.22	339.5	538.4	339.5	168.66	339.5	65.89	339.5	-0.51
340	803.32	340	538.9	340	168.96	340	65.93	340	-0.53
340.5	802.82	340.5	539.3	340.5	169.16	340.5	65.98	340.5	-0.53
341	803.22	341	539.5	341	169.36	341	66.03	341	-0.5
341.5	803.12	341.5	539.9	341.5	169.66	341.5	66.12	341.5	-0.52
342	802.92	342	540	342	169.86	342	66.23	342	-0.53
342.5	803.02	342.5	540.7	342.5	170.06	342.5	66.25	342.5	-0.49
343	802.52	343	541.2	343	170.26	343	66.36	343	-0.49
343.5	802.82	343.5	541.6	343.5	170.46	343.5	66.43	343.5	-0.46
344	802.62	344	541.8	344	170.56	344	66.51	344	-0.46
344.5	802.82	344.5	542.1	344.5	170.96	344.5	66.57	344.5	-0.48
345	802.72	345	542.7	345	171.06	345	66.62	345	-0.44
345.5	803.02	345.5	542.8	345.5	171.26	345.5	66.7	345.5	-0.44
346	802.92	346	543.2	346	171.46	346	66.79	346	-0.43
346.5	802.62	346.5	543.5	346.5	171.76	346.5	66.81	346.5	-0.43
347	802.62	347	543.7	347	171.86	347	66.87	347	-0.43
347.5	802.62	347.5	544.1	347.5	172.16	347.5	67	347.5	-0.45
348	802.52	348	544.4	348	172.26	348	67.04	348	-0.43
348.5	802.52	348.5	544.9	348.5	172.66	348.5	67.09	348.5	-0.43
349	802.22	349	545.2	349	172.86	349	67.14	349	-0.44
349.5	802.52	349.5	545.5	349.5	173.16	349.5	67.15	349.5	-0.45
350	802.22	350	545.9	350	173.26	350	67.26	350	-0.42
350.5	802.32	350.5	546.6	350.5	173.46	350.5	67.34	350.5	-0.4
351	802.22	351	546.8	351	173.66	351	67.37	351	-0.42
351.5	802.32	351.5	547.3	351.5	173.86	351.5	67.52	351.5	-0.4
352	802.52	352	547.8	352	174.26	352	67.52	352	-0.39
352.5	802.72	352.5	547.9	352.5	174.26	352.5	67.58	352.5	-0.39
353	802.42	353	548.3	353	174.56	353	67.65	353	-0.39
353.5	802.52	353.5	548.7	353.5	174.76	353.5	67.72	353.5	-0.34
354	802.32	354	548.9	354	174.86	354	67.79	354	-0.37
354.5	802.22	354.5	549.3	354.5	174.96	354.5	67.86	354.5	-0.35
355	802.32	355	549.5	355	175.26	355	67.94	355	-0.34
355.5	801.82	355.5	549.9	355.5	175.56	355.5	67.97	355.5	-0.36
356	802.12	356	549.9	356	175.76	356	68.1	356	-0.36
356.5	802.32	356.5	550.2	356.5	175.86	356.5	68.18	356.5	-0.34
357	802.52	357	550.8	357	176.16	357	68.2	357	-0.35
357.5	802.02	357.5	551.1	357.5	176.26	357.5	68.29	357.5	-0.35
358	801.92	358	551.8	358	176.46	358	68.4	358	-0.34
358.5	801.82	358.5	551.8	358.5	176.66	358.5	68.37	358.5	-0.32
359	802.32	359	552.1	359	176.86	359	68.45	359	-0.34
359.5	802.62	359.5	552.3	359.5	177.16	359.5	68.51	359.5	-0.35
360	802.52	360	552.8	360	177.26	360	68.58	360	-0.36
360.5	802.22	360.5	553.1	360.5	177.46	360.5	68.64	360.5	-0.36
361	802.32	361	553.3	361	177.76	361	68.74	361	-0.33
361.5	802.22	361.5	553.6	361.5	177.96	361.5	68.78	361.5	-0.34
362	802.22	362	553.9	362	178.16	362	68.9	362	-0.31
362.5	802.12	362.5	554	362.5	178.36	362.5	68.89	362.5	-0.31
363	801.52	363	554.4	363	178.56	363	69.04	363	-0.32
363.5	801.92	363.5	554.9	363.5	178.76	363.5	69.09	363.5	-0.26
364	802.02	364	555.2	364	178.96	364	69.12	364	-0.28
364.5	801.82	364.5	555.4	364.5	179.16	364.5	69.21	364.5	-0.29
365	801.62	365	555.7	365	179.26	365	69.26	365	-0.3
365.5	802.02	365.5	556.2	365.5	179.56	365.5	69.3	365.5	-0.28
366	802.12	366	556.5	366	179.76	366	69.37	366	-0.3
366.5	801.62	366.5	556.5	366.5	179.96	366.5	69.41	366.5	-0.26
367	801.92	367	557.1	367	180.26	367	69.51	367	-0.24
367.5	801.72	367.5	557.5	367.5	180.36	367.5	69.58	367.5	-0.24
368	801.72	368	557.8	368	180.66	368	69.63	368	-0.24
368.5	801.62	368.5	558.2	368.5	180.66	368.5	69.71	368.5	-0.24
369	801.22	369	558.3	369	180.96	369	69.78	369	-0.23
369.5	801.02	369.5	558.3	369.5	181.16	369.5	69.8	369.5	-0.2
370	801.32	370	558.6	370	181.46	370	69.89	370	-0.19
370.5	801.22	370.5	559.1	370.5	181.56	370.5	69.95	370.5	-0.21
371	801.22	371	559.5	371	181.76	371	70.02	371	-0.23
371.5	801.22	371.5	559.7	371.5	181.96	371.5	70.16	371.5	-0.19
372	801.32	372	560	372	182.16	372	70.17	372	-0.2
372.5	801.22	372.5	560.3	372.5	182.46	372.5	70.25	372.5	-0.22
373	801.32	373	560.4	373	182.66	373	70.35	373	-0.18
373.5	801.42	373.5	560.5	373.5	182.76	373.5	70.31	373.5	-0.15
374	801.32	374	561	374	182.96	374	70.46	374	-0.17
374.5	801.12	374.5	561.6	374.5	183.26	374.5	70.52	374.5	-0.2
375	800.92	375	561.9	375	183.56	375	70.52	375	-0.18
375.5	800.82	375.5	562	375.5	183.56	375.5	70.62	375.5	-0.16
376	801.02	376	562.2	376	183.76	376	70.65	376	-0.15
376.5	801.22	376.5	562.7	376.5	183.96	376.5	70.75	376.5	-0.13
377	801.32	377	563.2	377	184.16	377	70.75	377	-0.12
377.5	801.22	377.5	563.3	377.5	184.36	377.5	70.95	377.5	-0.17
378	801.62	378	563.5	378	184.66	378	70.95	378	-0.12
378.5	801.12	378.5	563.7	378.5	184.76	378.5	70.95	378.5	-0.14
379	801.22	379	564.2	379	184.86	379	71.15	379	-0.1
379.5	801.02	379.5	564.3	379.5	185.26	379.5	71.15	379.5	-0.08
380	801.12	380	564.7	380	185.36	380	71.15	380	-0.12
380.5	801.02	380.5	565.1	380.5	185.66	380.5	71.25	380.5	-0.12
381	800.82	381	565	381	185.86	381	71.35	381	-0.11
381.5	801.02	381.5	565.5	381.5	185.86	381.5	71.35	381.5	-0.08
382	801.02	382	565.5	382	186.16	382	71.45	382	-0.07
382.5	800.72	382.5	566	382.5	186.36	382.5	71.45	382.5	-0.1
383	800.82	383	566.5	383	186.56	383	71.55	383	-0.09
383.5	800.62	383.5	566.7	383.5	186.86	383.5	71.65	383.5	-0.07
384	801.02	384	566.8	384	186.96	384	71.75	384	-0.1
384.5	800.52	384.5	567.2	384.5	187.06	384.5	71.85	384.5	-0.05
385	800.62	385	567.4	385	187.36	385	71.85	385	-0.06
385.5	800.72	385.5	567.6	385.5	187.56	385.5	71.85	385.5	-0.05
386	800.82	386	568.1	386	187.76	386	71.95	386	-0.05
386.5	800.92	386.5	568.1	386.5	187.86	386.5	71.95	386.5	-0.04
387	800.92	387	568.5	387	188.26	387	72.05	387	-0.03
387.5	800.82	387.5	568.7	387.5	188.36	387.5	72.15	387.5	-0.02
388	801.02	388	569.1	388	188.46	388	72.15	388	-0.01
388.5	801.02	388.5	569.2	388.5	188.66	388.5	72.25	388.5	-0.02
389	801.02	389	569.2	389	188.86	389	72.35	389	0.01
389.5	801.02	389.5	569.6	389.5	189.06	389.5	72.45	389.5	-0.01
390	801.42	390	570.2	390	189.26	390	72.45	390	0.01
390.5	801.12	390.5	570.3	390.5	189.46	390.5	72.55	390.5	-0.03
391	801.12	391	570.8	391	189.66	391	72.65	391	0.01
391.5	800.92	391.5	571.1	391.5	189.86	391.5	72.65	391.5	0.02
392	800.42	392	571.1	392	190.06	392	72.75	392	0.02
392.5	800.62	392.5	571.3	392.5	190.36	392.5	72.75	392.5	0
393	800.72	393	571.7	393	190.46	393	72.75	393	0.01
393.5	801.22	393.5	572	393.5	190.56	393.5	72.95	393.5	0.01
394	800.82	394	572.3	394	190.86	394	72.95	394	0.02
394.5	800.92	394.5	572.5	394.5	191.16	394.5	72.95	394.5	0.04
395	801.12	395	572.8	395	191.36	395	73.05	395	0.03
395.5	801.02	395.5	573	395.5	191.56	395.5	73.05	395.5	0.09
396	801.02	396	573.2	396	191.66	396	73.15	396	0.06
396.5	801.32	396.5	573.5	396.5	191.86	396.5	73.25	396.5	0.04
397	801.42	397	573.5	397	192.16	397	73.25	397	0.08
397.5	801.02	397.5	573.9	397.5	192.36	397.5	73.35	397.5	0.08
398	800.92	398	574.1	398	192.46	398	73.35	398	0.08
398.5	800.62	398.5	574.3	398.5	192.66	398.5	73.45	398.5	0.08
399	800.52	399	574.9	399	192.76	399	73.45	399	0.11
399.5	800.72	399.5	575.5	399.5	192.96	399.5	73.65	399.5	0.12
400	800.42	400	575.3	400	193.06	400	73.65	400	0.11
400.5	800.72	400.5	575.8	400.5	193.36	400.5	73.75	400.5	0.11
401	800.82	401	575.8	401	193.66	401	73.75	401	0.12
401.5	800.72	401.5	576.1	401.5	193.86	401.5	73.85	401.5	0.16
402	800.92	402	576.4	402	194.06	402	73.85	402	0.13
402.5	800.92	402.5	576.5	402.5	194.26	402.5	73.95	402.5	0.15
403	801.02	403	576.5	403	194.46	403	73.95	403	0.15
403.5	800.42	403.5	577	403.5	194.66	403.5	73.95	403.5	0.17
404	800.92	404	577.2	404	194.86	404	74.15	404	0.16
404.5	800.72	404.5	577.3	404.5	194.96	404.5	74.15	404.5	0.15
405	800.72	405	578	405	195.16	405	74.25	405	0.16
405.5	800.42	405.5	577.9	405.5	195.36	405.5	74.25	405.5	0.16
406	800.72	406	578.3	406	195.66	406	74.25	406	0.18
406.5	800.72	406.5	578.5	406.5	195.86	406.5	74.45	406.5	0.19
407	800.32	407	579	407	195.96	407	74.45	407	0.18
407.5	800.22	407.5	579.2	407.5	196.16	407.5	74.55	407.5	0.17
408	800.82	408	579.2	408	196.26	408	74.65	408	0.17
408.5	800.02	408.5	579.4	408.5	196.46	408.5	74.55	408.5	0.21
409	800.62	409	579.9	409	196.76	409	74.65	409	0.21
409.5	800.72	409.5	580.3	409.5	196.96	409.5	74.75	409.5	0.25
410	800.22	410	580.6	410	197.16	410	74.85	410	0.2
410.5	800.82	410.5	580.7	410.5	197.36	410.5	74.85	410.5	0.23
411	800.52	411	580.8	411	197.56	411	74.95	411	0.27
411.5	800.42	411.5	580.8	411.5	197.76	411.5	74.95	411.5	0.26
412	800.12	412	581.2	412	197.96	412	75.05	412	0.26
412.5	800.02	412.5	581.6	412.5	198.16	412.5	75.05	412.5	0.25
413	800.22	413	581.6	413	198.26	413	75.15	413	0.25
413.5	800.02	413.5	582	413.5	198.46	413.5	75.25	413.5	0.25
414	800.62	414	582.2	414	198.76	414	75.25	414	0.26
414.5	800.42	414.5	582.4	414.5	198.86	414.5	75.35	414.5	0.28
415	800.32	415	582.7	415	199.16	415	75.35	415	0.27
415.5	800.22	415.5	582.7	415.5	199.36	415.5	75.45	415.5	0.24
416	800.22	416	583.1	416	199.46	416	75.55	416	0.24
416.5	800.32	416.5	583.2	416.5	199.66	416.5	75.55	416.5	0.31
417	800.22	417	583.6	417	199.76	417	75.65	417	0.29
417.5	799.92	417.5	583.8	417.5	199.86	417.5	75.65	417.5	0.28
418	800.02	418	583.7	418	200.16	418	75.65	418	0.33
418.5	800.32	418.5	584.1	418.5	200.46	418.5	75.75	418.5	0.33
419	800.22	419	584.5	419	200.76	419	75.85	419	0.32
419.5	800.22	419.5	584.9	419.5	200.76	419.5	75.95	419.5	0.26
420	800.52	420	585.1	420	200.96	420	75.95	420	0.31
420.5	800.42	420.5	585.4	420.5	201.16	420.5	75.95	420.5	0.36
421	800.12	421	585.4	421	201.26	421	75.95	421	0.34
421.5	800.02	421.5	585.8	421.5	201.56	421.5	76.15	421.5	0.34
422	799.92	422	586	422	201.76	422	76.25	422	0.34
422.5	800.22	422.5	586.3	422.5	201.96	422.5	76.25	422.5	0.35
423	800.12	423	586.5	423	202.16	423	76.25	423	0.36
423.5	800.02	423.5	586.9	423.5	202.26	423.5	76.35	423.5	0.37
424	800.02	424	586.7	424	202.46	424	76.45	424	0.38
424.5	800.12	424.5	587.5	424.5	202.76	424.5	76.55	424.5	0.36
425	800.02	425	587.5	425	202.86	425	76.65	425	0.38
425.5	799.72	425.5	587.9	425.5	203.16	425.5	76.75	425.5	0.4
426	799.92	426	588	426	203.26	426	76.75	426	0.39
426.5	800.12	426.5	587.9	426.5	203.56	426.5	76.75	426.5	0.4
427	799.82	427	588.1	427	203.76	427	76.85	427	0.39
427.5	799.82	427.5	588.5	427.5	203.86	427.5	76.85	427.5	0.4
428	800.02	428	588.9	428	203.96	428	76.95	428	0.42
428.5	799.82	428.5	589.2	428.5	204.26	428.5	76.95	428.5	0.4
429	799.92	429	589.3	429	204.46	429	76.95	429	0.44
429.5	800.32	429.5	589.5	429.5	204.66	429.5	77.05	429.5	0.45
430	799.92	430	589.9	430	204.76	430	77.15	430	0.43
430.5	799.52	430.5	589.8	430.5	205.06	430.5	77.15	430.5	0.44
431	799.92	431	590.1	431	205.06	431	77.25	431	0.45
431.5	799.62	431.5	590.1	431.5	205.26	431.5	77.35	431.5	0.47
432	800.12	432	590.3	432	205.36	432	77.35	432	0.46
432.5	799.72	432.5	590.4	432.5	205.56	432.5	77.35	432.5	0.48
433	800.02	433	590.9	433	205.76	433	77.35	433	0.45
433.5	799.72	433.5	590.9	433.5	206.06	433.5	77.55	433.5	0.43
434	799.52	434	591.2	434	206.06	434	77.65	434	0.43
434.5	799.52	434.5	591.2	434.5	206.46	434.5	77.65	434.5	0.48
435	799.82	435	591.6	435	206.56	435	77.75	435	0.47
435.5	799.92	435.5	591.5	435.5	206.76	435.5	77.85	435.5	0.55
436	799.92	436	591.9	436	206.96	436	77.85	436	0.51
436.5	800.12	436.5	591.9	436.5	207.06	436.5	77.85	436.5	0.54
437	799.62	437	592.5	437	207.26	437	77.85	437	0.51
437.5	800.12	437.5	592.5	437.5	207.56	437.5	77.95	437.5	0.49
438	800.02	438	592.9	438	207.76	438	78.05	438	0.51
438.5	800.22	438.5	592.9	438.5	207.86	438.5	78.15	438.5	0.53
439	799.42	439	593.4	439	208.06	439	78.15	439	0.51
439.5	799.52	439.5	593.4	439.5	208.16	439.5	78.25	439.5	0.54
440	799.52	440	593.6	440	208.36	440	78.25	440	0.55
440.5	799.62	440.5	593.9	440.5	208.66	440.5	78.35	440.5	0.57
441	799.82	441	594.4	441	208.86	441	78.45	441	0.58
441.5	799.22	441.5	594.5	441.5	209.06	441.5	78.45	441.5	0.56
442	798.82	442	594.3	442	209.26	442	78.55	442	0.55
442.5	799.12	442.5	594.9	442.5	209.36	442.5	78.55	442.5	0.58
443	799.12	443	594.9	443	209.66	443	78.65	443	0.59
443.5	798.72	443.5	595.1	443.5	209.76	443.5	78.65	443.5	0.57
444	798.62	444	595.2	444	209.96	444	78.75	444	0.59
444.5	799.02	444.5	595.4	444.5	210.16	444.5	78.85	444.5	0.57
445	798.92	445	595.4	445	210.36	445	78.85	445	0.6
445.5	799.02	445.5	595.7	445.5	210.46	445.5	78.95	445.5	0.63
446	798.82	446	596	446	210.66	446	78.95	446	0.61
446.5	798.92	446.5	596	446.5	210.86	446.5	79.15	446.5	0.62
447	798.62	447	596.3	447	211.06	447	79.05	447	0.62
447.5	799.02	447.5	596.5	447.5	211.26	447.5	79.15	447.5	0.61
448	799.12	448	596.8	448	211.46	448	79.15	448	0.6
448.5	798.42	448.5	597	448.5	211.66	448.5	79.25	448.5	0.6
449	798.52	449	597.1	449	211.76	449	79.25	449	0.66
449.5	798.52	449.5	597.2	449.5	211.96	449.5	79.35	449.5	0.62
450	798.32	450	597.8	450	212.26	450	79.35	450	0.65
450.5	798.52	450.5	597.6	450.5	212.46	450.5	79.55	450.5	0.62
451	798.02	451	597.8	451	212.46	451	79.55	451	0.64
451.5	797.82	451.5	598.2	451.5	212.56	451.5	79.65	451.5	0.65
452	798.32	452	598.2	452	212.86	452	79.65	452	0.63
452.5	798.22	452.5	598.4	452.5	213.06	452.5	79.65	452.5	0.69
453	798.12	453	598.8	453	213.26	453	79.75	453	0.68
453.5	797.92	453.5	598.8	453.5	213.46	453.5	79.85	453.5	0.65
454	798.42	454	599.2	454	213.46	454	79.95	454	0.67
454.5	798.42	454.5	599.2	454.5	213.76	454.5	79.95	454.5	0.68
455	798.22	455	599.5	455	213.96	455	79.95	455	0.71
455.5	798.52	455.5	599.5	455.5	214.06	455.5	79.95	455.5	0.69
456	798.32	456	599.9	456	214.26	456	80.15	456	0.68
456.5	798.32	456.5	600.1	456.5	214.46	456.5	80.15	456.5	0.67
457	798.62	457	599.9	457	214.66	457	80.25	457	0.68
457.5	798.52	457.5	600.3	457.5	214.86	457.5	80.25	457.5	0.68
458	798.32	458	600.5	458	214.96	458	80.25	458	0.74
458.5	798.42	458.5	600.7	458.5	215.16	458.5	80.35	458.5	0.71
459	798.12	459	600.8	459	215.36	459	80.35	459	0.69
459.5	798.32	459.5	601.1	459.5	215.56	459.5	80.45	459.5	0.74
460	797.82	460	601.4	460	215.76	460	80.45	460	0.74
460.5	797.92	460.5	601.4	460.5	215.96	460.5	80.55	460.5	0.77
461	797.92	461	601.7	461	216.06	461	80.65	461	0.72
461.5	798.22	461.5	602	461.5	216.26	461.5	80.65	461.5	0.75
462	798.02	462	601.9	462	216.46	462	80.75	462	0.73
462.5	797.92	462.5	602.1	462.5	216.66	462.5	80.75	462.5	0.78
463	797.92	463	602.4	463	216.76	463	80.75	463	0.79
463.5	798.02	463.5	602.4	463.5	216.96	463.5	80.95	463.5	0.79
464	798.22	464	602.6	464	217.26	464	80.85	464	0.79
464.5	798.32	464.5	602.9	464.5	217.26	464.5	80.95	464.5	0.8
465	797.92	465	603	465	217.46	465	81.05	465	0.81
465.5	798.02	465.5	603.3	465.5	217.66	465.5	81.05	465.5	0.82
466	797.72	466	603.7	466	217.76	466	81.15	466	0.82
466.5	797.82	466.5	603.9	466.5	218.06	466.5	81.15	466.5	0.82
467	797.62	467	604.1	467	218.16	467	81.25	467	0.83
467.5	797.72	467.5	604	467.5	218.46	467.5	81.25	467.5	0.83
468	797.22	468	604.2	468	218.66	468	81.45	468	0.81
468.5	797.62	468.5	604.4	468.5	218.86	468.5	81.35	468.5	0.85
469	797.62	469	604.5	469	219.16	469	81.45	469	0.84
469.5	797.32	469.5	604.6	469.5	219.16	469.5	81.55	469.5	0.9
470	797.52	470	605	470	219.46	470	81.65	470	0.86
470.5	797.32	470.5	604.6	470.5	219.56	470.5	81.65	470.5	0.87
471	797.52	471	605.2	471	219.66	471	81.75	471	0.88
471.5	797.62	471.5	605.5	471.5	220.06	471.5	81.65	471.5	0.88
472	797.82	472	605.8	472	220.16	472	81.85	472	0.88
472.5	797.12	472.5	605.8	472.5	220.26	472.5	81.85	472.5	0.89
473	797.52	473	606.1	473	220.46	473	81.95	473	0.91
473.5	797.82	473.5	605.9	473.5	220.76	473.5	82.05	473.5	0.9
474	797.22	474	606.2	474	220.86	474	82.05	474	0.88
474.5	797.22	474.5	606.7	474.5	220.96	474.5	82.05	474.5	0.91
475	797.52	475	606.7	475	221.16	475	82.15	475	0.91
475.5	797.02	475.5	606.9	475.5	221.26	475.5	82.15	475.5	0.92
476	797.52	476	606.8	476	221.36	476	82.25	476	0.91
476.5	797.52	476.5	607.1	476.5	221.66	476.5	82.35	476.5	0.93
477	797.12	477	607	477	221.76	477	82.35	477	0.92
477.5	797.32	477.5	607.2	477.5	221.86	477.5	82.35	477.5	0.94
478	797.32	478	607.5	478	222.16	478	82.45	478	0.95
478.5	797.12	478.5	607.8	478.5	222.46	478.5	82.55	478.5	0.93
479	797.12	479	607.6	479	222.56	479	82.55	479	0.94
479.5	797.22	479.5	607.8	479.5	222.66	479.5	82.65	479.5	0.94
480	797.12	480	608	480	222.86	480	82.75	480	0.93
480.5	797.32	480.5	608.3	480.5	223.26	480.5	82.75	480.5	0.98
481	796.92	481	608.5	481	223.26	481	82.75	481	0.94
481.5	797.32	481.5	608.4	481.5	223.36	481.5	82.85	481.5	0.94
482	796.82	482	608.5	482	223.56	482	82.75	482	0.99
482.5	796.82	482.5	608.9	482.5	223.76	482.5	82.85	482.5	0.97
483	797.02	483	608.9	483	223.96	483	82.95	483	1.02
483.5	797.22	483.5	609	483.5	224.06	483.5	82.95	483.5	1.02
484	797.02	484	609.2	484	224.26	484	83.05	484	0.97
484.5	797.22	484.5	609.6	484.5	224.46	484.5	83.15	484.5	0.97
485	796.92	485	609.7	485	224.36	485	83.25	485	1.01
485.5	796.82	485.5	609.9	485.5	224.66	485.5	83.25	485.5	1.03
486	796.62	486	610	486	224.76	486	83.25	486	1.03
486.5	797.02	486.5	610.1	486.5	224.76	486.5	83.35	486.5	1.02
487	797.22	487	610.4	487	225.36	487	83.35	487	1.06
487.5	797.02	487.5	610.5	487.5	225.26	487.5	83.45	487.5	1.05
488	797.12	488	610.4	488	225.26	488	83.45	488	1.02
488.5	797.02	488.5	610.7	488.5	225.66	488.5	83.55	488.5	1.01
489	796.92	489	611.2	489	225.76	489	83.55	489	1.02
489.5	796.82	489.5	610.9	489.5	225.96	489.5	83.65	489.5	1.05
490	796.62	490	611.1	490	226.26	490	83.65	490	1.04
490.5	796.92	490.5	611.3	490.5	226.36	490.5	83.85	490.5	1.07
491	797.12	491	611.4	491	226.66	491	83.75	491	1.04
491.5	797.02	491.5	611.7	491.5	226.66	491.5	83.85	491.5	1.11
492	796.42	492	611.8	492	226.86	492	83.95	492	1.08
492.5	797.22	492.5	611.7	492.5	227.06	492.5	83.85	492.5	1.12
493	797.12	493	611.9	493	227.26	493	84.05	493	1.09
493.5	797.12	493.5	612.4	493.5	227.46	493.5	84.05	493.5	1.11
494	796.92	494	612.5	494	227.56	494	84.05	494	1.14
494.5	797.02	494.5	612.5	494.5	227.76	494.5	84.15	494.5	1.09
495	797.02	495	612.6	495	227.86	495	84.25	495	1.11
495.5	796.82	495.5	612.9	495.5	228.06	495.5	84.25	495.5	1.13
496	796.92	496	613.1	496	228.26	496	84.35	496	1.14
496.5	796.92	496.5	612.6	496.5	228.46	496.5	84.35	496.5	1.13
497	796.72	497	613.3	497	228.66	497	84.35	497	1.15
497.5	796.92	497.5	613.6	497.5	228.86	497.5	84.35	497.5	1.14
498	796.52	498	613.6	498	228.96	498	84.45	498	1.16
498.5	796.52	498.5	613.6	498.5	229.06	498.5	84.45	498.5	1.18
499	796.92	499	613.7	499	229.16	499	84.55	499	1.19
499.5	796.42	499.5	613.8	499.5	229.46	499.5	84.65	499.5	1.19
500	796.52	500	613.8	500	229.66	500	84.65	500	1.16
500.5	796.42	500.5	613.9	500.5	229.76	500.5	84.75	500.5	1.18
501	796.72	501	614.2	501	230.06	501	84.85	501	1.19
501.5	795.92	501.5	614.4	501.5	230.06	501.5	84.85	501.5	1.2
502	796.42	502	614.7	502	230.26	502	84.85	502	1.2
502.5	796.22	502.5	614.9	502.5	230.46	502.5	84.85	502.5	1.21
503	795.92	503	614.9	503	230.66	503	84.95	503	1.2
503.5	796.12	503.5	615.1	503.5	230.76	503.5	85.05	503.5	1.19
504	796.12	504	615.2	504	230.86	504	85.05	504	1.19
504.5	796.52	504.5	615.4	504.5	231.16	504.5	85.15	504.5	1.19
505	796.32	505	615.3	505	231.16	505	85.25	505	1.18
505.5	796.42	505.5	615.3	505.5	231.56	505.5	85.25	505.5	1.22
506	796.22	506	615.4	506	231.56	506	85.25	506	1.24
506.5	796.62	506.5	615.6	506.5	231.66	506.5	85.35	506.5	1.25
507	796.32	507	615.5	507	231.96	507	85.35	507	1.29
507.5	796.12	507.5	615.8	507.5	232.06	507.5	85.55	507.5	1.24
508	796.02	508	616.1	508	232.36	508	85.55	508	1.25
508.5	796.32	508.5	616.4	508.5	232.46	508.5	85.55	508.5	1.28
509	796.22	509	616.4	509	232.56	509	85.55	509	1.28
509.5	796.02	509.5	616.4	509.5	232.86	509.5	85.65	509.5	1.27
510	796.02	510	616.7	510	232.96	510	85.75	510	1.26
510.5	796.12	510.5	616.8	510.5	233.06	510.5	85.85	510.5	1.27
511	795.72	511	617	511	233.36	511	85.85	511	1.29
511.5	795.82	511.5	617	511.5	233.46	511.5	85.85	511.5	1.33
512	795.92	512	617.3	512	233.56	512	85.95	512	1.33
512.5	796.12	512.5	617.2	512.5	233.76	512.5	85.95	512.5	1.29
513	795.82	513	617.4	513	233.96	513	86.05	513	1.33
513.5	796.02	513.5	617.7	513.5	234.06	513.5	86.05	513.5	1.32
514	795.72	514	617.7	514	234.26	514	86.25	514	1.35
514.5	796.02	514.5	617.9	514.5	234.36	514.5	86.15	514.5	1.35
515	796.12	515	618	515	234.66	515	86.25	515	1.39
515.5	796.22	515.5	618.2	515.5	234.86	515.5	86.35	515.5	1.33
516	796.22	516	618.3	516	235.06	516	86.35	516	1.34
516.5	796.22	516.5	618.5	516.5	235.26	516.5	86.45	516.5	1.33
517	796.22	517	618.6	517	235.26	517	86.55	517	1.32
517.5	796.12	517.5	618.9	517.5	235.46	517.5	86.65	517.5	1.36
518	796.32	518	618.9	518	235.56	518	86.65	518	1.36
518.5	796.12	518.5	619.1	518.5	235.66	518.5	86.65	518.5	1.33
519	796.02	519	618.8	519	235.96	519	86.75	519	1.35
519.5	795.92	519.5	619.3	519.5	236.16	519.5	86.65	519.5	1.37
520	795.62	520	619.2	520	236.26	520	86.75	520	1.4
520.5	795.72	520.5	619.2	520.5	236.46	520.5	86.85	520.5	1.39
521	795.82	521	619.4	521	236.66	521	86.95	521	1.42
521.5	795.72	521.5	619.7	521.5	236.76	521.5	86.95	521.5	1.42
522	795.72	522	619.7	522	236.96	522	86.85	522	1.41
522.5	795.72	522.5	619.7	522.5	237.16	522.5	86.95	522.5	1.43
523	795.62	523	619.8	523	237.26	523	87.05	523	1.42
523.5	795.32	523.5	620	523.5	237.36	523.5	87.15	523.5	1.42
524	795.32	524	619.8	524	237.56	524	87.15	524	1.42
524.5	795.62	524.5	620.3	524.5	237.76	524.5	87.15	524.5	1.45
525	795.62	525	620.5	525	237.96	525	87.25	525	1.46
525.5	795.22	525.5	620.6	525.5	237.96	525.5	87.25	525.5	1.42
526	795.82	526	620.6	526	238.26	526	87.35	526	1.44
526.5	795.32	526.5	620.8	526.5	238.36	526.5	87.35	526.5	1.45
527	795.52	527	620.9	527	238.56	527	87.45	527	1.48
527.5	795.52	527.5	621.1	527.5	238.76	527.5	87.45	527.5	1.5
528	795.52	528	621.5	528	238.96	528	87.55	528	1.48
528.5	795.62	528.5	621.5	528.5	239.06	528.5	87.55	528.5	1.51
529	795.32	529	621.5	529	239.26	529	87.65	529	1.49
529.5	795.62	529.5	621.5	529.5	239.36	529.5	87.65	529.5	1.53
530	795.42	530	621.6	530	239.56	530	87.75	530	1.52
530.5	795.62	530.5	621.8	530.5	239.66	530.5	87.75	530.5	1.54
531	795.72	531	622.2	531	239.86	531	87.85	531	1.54
531.5	795.82	531.5	622	531.5	240.16	531.5	87.85	531.5	1.52
532	796.12	532	622	532	240.16	532	87.95	532	1.55
532.5	795.72	532.5	622.3	532.5	240.36	532.5	87.95	532.5	1.52
533	795.32	533	622.5	533	240.46	533	87.95	533	1.54
533.5	795.42	533.5	622.5	533.5	240.56	533.5	87.95	533.5	1.55
534	795.32	534	622.4	534	240.66	534	88.05	534	1.53
534.5	795.72	534.5	622.7	534.5	240.96	534.5	88.15	534.5	1.56
535	795.42	535	622.9	535	241.16	535	88.15	535	1.53
535.5	795.22	535.5	623.1	535.5	241.26	535.5	88.25	535.5	1.53
536	795.52	536	623.1	536	241.36	536	88.25	536	1.57
536.5	795.52	536.5	623.3	536.5	241.46	536.5	88.45	536.5	1.57
537	795.42	537	623.2	537	241.66	537	88.45	537	1.57
537.5	795.62	537.5	623.4	537.5	241.86	537.5	88.45	537.5	1.55
538	795.42	538	623.4	538	241.96	538	88.45	538	1.57
538.5	795.62	538.5	623.6	538.5	242.26	538.5	88.55	538.5	1.58
539	795.42	539	623.9	539	242.46	539	88.55	539	1.55
539.5	795.02	539.5	623.8	539.5	242.56	539.5	88.65	539.5	1.56
540	795.42	540	624	540	242.76	540	88.65	540	1.6
540.5	795.12	540.5	624.1	540.5	242.96	540.5	88.65	540.5	1.64
541	795.22	541	624.3	541	243.06	541	88.75	541	1.6
541.5	795.72	541.5	624	541.5	243.26	541.5	88.95	541.5	1.61
542	795.32	542	624.5	542	243.26	542	88.85	542	1.64
542.5	795.52	542.5	624.2	542.5	243.56	542.5	88.95	542.5	1.64
543	795.52	543	624.4	543	243.66	543	89.05	543	1.59
543.5	795.52	543.5	624.6	543.5	243.86	543.5	89.05	543.5	1.64
544	795.12	544	624.5	544	244.06	544	89.15	544	1.65
544.5	795.52	544.5	624.8	544.5	244.26	544.5	89.15	544.5	1.62
545	795.22	545	625	545	244.36	545	89.15	545	1.68
545.5	795.62	545.5	625.1	545.5	244.36	545.5	89.25	545.5	1.64
546	795.72	546	625	546	244.46	546	89.25	546	1.65
546.5	795.52	546.5	625.2	546.5	244.86	546.5	89.25	546.5	1.66
547	795.32	547	625.3	547	244.96	547	89.35	547	1.68
547.5	795.52	547.5	625.3	547.5	245.06	547.5	89.45	547.5	1.71
548	795.32	548	625.1	548	245.26	548	89.45	548	1.66
548.5	795.22	548.5	625.4	548.5	245.66	548.5	89.55	548.5	1.7
549	795.12	549	625.7	549	245.66	549	89.65	549	1.67
549.5	795.22	549.5	625.8	549.5	245.76	549.5	89.65	549.5	1.72
550	795.12	550	626	550	245.86	550	89.65	550	1.74

## Sheet: Figure 3D
No treatment		DPBM (30μM）		Masking, DPBM (30 μM)		Masking, DPBM (20 μM)		Masking, DPBM (10 μM)		Masking, DPBM (5 μM)		Masking
Time (sec)	Fluorescence (a.u.)	Time (sec)	Fluorescence (a.u.)	Time (sec)	Fluorescence (a.u.)	Time (sec)	Fluorescence (a.u.)	Time (sec)	Fluorescence (a.u.)	Time (sec)	Fluorescence (a.u.)	Time (sec)	Fluorescence (a.u.)
0	0	0	0	0	0	0	0	0	0	0	0	0	0
0.5	2.71	0.5	6.27	0.5	0.46	0.5	0.06	0.5	-0.22	0.5	0.03	0.5	-0.1
1	6.03	1	13.2	1	0.98	1	0.08	1	-0.45	1	0.04	1	-0.04
1.5	9.97	1.5	20.7	1.5	1.54	1.5	0.16	1.5	-0.58	1.5	0.09	1.5	-0.1
2	14.6	2	28.68	2	2.16	2	0.29	2	-0.7	2	0.09	2	-0.12
2.5	19.81	2.5	37.17	2.5	2.89	2.5	0.5	2.5	-0.8	2.5	0.17	2.5	-0.1
3	25.59	3	46.07	3	3.71	3	0.8	3	-0.89	3	0.2	3	-0.11
3.5	31.91	3.5	55.47	3.5	4.49	3.5	1.19	3.5	-0.99	3.5	0.26	3.5	-0.13
4	38.85	4	65.07	4	5.36	4	1.61	4	-1.05	4	0.34	4	-0.13
4.5	46.19	4.5	74.97	4.5	6.23	4.5	2.08	4.5	-1.15	4.5	0.36	4.5	-0.14
5	54.01	5	85.07	5	7.27	5	2.57	5	-1.27	5	0.45	5	-0.13
5.5	62.31	5.5	95.47	5.5	8.31	5.5	3.04	5.5	-1.37	5.5	0.46	5.5	-0.14
6	71.01	6	106.17	6	9.34	6	3.59	6	-1.52	6	0.56	6	-0.16
6.5	80.01	6.5	116.87	6.5	10.41	6.5	4.15	6.5	-1.62	6.5	0.55	6.5	-0.15
7	89.41	7	127.87	7	11.51	7	4.63	7	-1.68	7	0.68	7	-0.16
7.5	99.11	7.5	138.77	7.5	12.66	7.5	5.24	7.5	-1.78	7.5	0.7	7.5	-0.19
8	108.81	8	149.77	8	13.84	8	5.81	8	-1.81	8	0.79	8	-0.2
8.5	119.01	8.5	160.87	8.5	15.07	8.5	6.38	8.5	-1.79	8.5	0.89	8.5	-0.19
9	129.11	9	172.07	9	16.29	9	6.96	9	-1.78	9	0.96	9	-0.17
9.5	139.61	9.5	183.47	9.5	17.6	9.5	7.54	9.5	-1.7	9.5	1.02	9.5	-0.2
10	150.21	10	194.87	10	18.81	10	8.19	10	-1.61	10	1.11	10	-0.21
10.5	160.71	10.5	206.07	10.5	20.22	10.5	8.84	10.5	-1.51	10.5	1.18	10.5	-0.23
11	171.31	11	217.47	11	21.56	11	9.51	11	-1.39	11	1.29	11	-0.24
11.5	182.11	11.5	228.77	11.5	22.95	11.5	10.16	11.5	-1.27	11.5	1.35	11.5	-0.23
12	193.01	12	239.87	12	24.34	12	10.88	12	-1.12	12	1.46	12	-0.25
12.5	203.91	12.5	251.07	12.5	25.77	12.5	11.55	12.5	-0.94	12.5	1.58	12.5	-0.3
13	214.71	13	262.27	13	27.28	13	12.37	13	-0.77	13	1.62	13	-0.29
13.5	225.51	13.5	273.37	13.5	28.8	13.5	13.14	13.5	-0.64	13.5	1.7	13.5	-0.28
14	236.31	14	284.27	14	30.3	14	13.86	14	-0.45	14	1.79	14	-0.29
14.5	247.01	14.5	295.17	14.5	31.83	14.5	14.55	14.5	-0.3	14.5	1.91	14.5	-0.31
15	257.71	15	305.87	15	33.41	15	15.31	15	-0.09	15	2.02	15	-0.31
15.5	268.41	15.5	316.87	15.5	34.97	15.5	16.02	15.5	0.09	15.5	2.08	15.5	-0.34
16	279.01	16	327.97	16	36.59	16	16.82	16	0.26	16	2.23	16	-0.37
16.5	289.51	16.5	338.17	16.5	38.17	16.5	17.53	16.5	0.46	16.5	2.33	16.5	-0.37
17	300.11	17	348.37	17	39.89	17	18.26	17	0.66	17	2.43	17	-0.4
17.5	310.91	17.5	358.67	17.5	41.55	17.5	19.03	17.5	0.84	17.5	2.53	17.5	-0.42
18	321.41	18	368.77	18	43.33	18	19.77	18	1.02	18	2.61	18	-0.42
18.5	331.51	18.5	378.87	18.5	45.07	18.5	20.6	18.5	1.21	18.5	2.7	18.5	-0.41
19	341.51	19	388.87	19	46.82	19	21.35	19	1.42	19	2.82	19	-0.49
19.5	351.41	19.5	398.67	19.5	48.62	19.5	22.2	19.5	1.61	19.5	2.94	19.5	-0.51
20	361.21	20	408.57	20	50.52	20	22.94	20	1.82	20	3.03	20	-0.53
20.5	371.01	20.5	417.87	20.5	52.22	20.5	23.7	20.5	2.03	20.5	3.12	20.5	-0.5
21	380.71	21	427.27	21	54.2	21	24.6	21	2.28	21	3.27	21	-0.55
21.5	389.91	21.5	436.27	21.5	56.03	21.5	25.37	21.5	2.5	21.5	3.4	21.5	-0.57
22	399.41	22	444.97	22	57.94	22	26.12	22	2.7	22	3.51	22	-0.64
22.5	408.61	22.5	453.77	22.5	59.81	22.5	27	22.5	2.91	22.5	3.65	22.5	-0.58
23	417.91	23	462.57	23	61.75	23	27.78	23	3.15	23	3.76	23	-0.59
23.5	426.61	23.5	470.87	23.5	63.83	23.5	28.66	23.5	3.4	23.5	3.87	23.5	-0.6
24	435.51	24	479.17	24	65.73	24	29.48	24	3.63	24	4.03	24	-0.68
24.5	444.01	24.5	487.47	24.5	67.73	24.5	30.33	24.5	3.85	24.5	4.13	24.5	-0.73
25	452.51	25	495.67	25	69.83	25	31.15	25	4.1	25	4.26	25	-0.75
25.5	460.91	25.5	503.47	25.5	71.83	25.5	32.01	25.5	4.32	25.5	4.36	25.5	-0.77
26	469.31	26	511.07	26	73.83	26	32.84	26	4.58	26	4.54	26	-0.8
26.5	477.61	26.5	518.17	26.5	75.83	26.5	33.75	26.5	4.81	26.5	4.64	26.5	-0.8
27	485.51	27	525.67	27	77.73	27	34.56	27	5.06	27	4.78	27	-0.82
27.5	493.41	27.5	532.87	27.5	79.93	27.5	35.41	27.5	5.31	27.5	4.91	27.5	-0.86
28	501.21	28	539.97	28	81.93	28	36.31	28	5.55	28	5.03	28	-0.91
28.5	508.91	28.5	546.77	28.5	84.03	28.5	37.16	28.5	5.82	28.5	5.21	28.5	-0.91
29	516.11	29	553.47	29	86.03	29	38.09	29	6.05	29	5.32	29	-0.94
29.5	524.11	29.5	560.17	29.5	88.13	29.5	39	29.5	6.35	29.5	5.45	29.5	-0.95
30	531.11	30	566.37	30	90.23	30	39.82	30	6.58	30	5.63	30	-0.96
30.5	537.91	30.5	572.57	30.5	92.33	30.5	40.75	30.5	6.85	30.5	5.7	30.5	-1.02
31	544.81	31	578.17	31	94.43	31	41.72	31	7.12	31	5.88	31	-1.04
31.5	551.61	31.5	584.07	31.5	96.53	31.5	42.58	31.5	7.35	31.5	5.99	31.5	-1.04
32	558.01	32	589.67	32	98.63	32	43.46	32	7.62	32	6.13	32	-1.08
32.5	564.11	32.5	595.07	32.5	100.83	32.5	44.43	32.5	7.9	32.5	6.29	32.5	-1.1
33	570.51	33	600.37	33	102.93	33	45.36	33	8.18	33	6.41	33	-1.06
33.5	576.91	33.5	605.97	33.5	105.13	33.5	46.24	33.5	8.45	33.5	6.57	33.5	-1.16
34	583.11	34	610.87	34	107.23	34	47.2	34	8.72	34	6.77	34	-1.16
34.5	589.01	34.5	615.77	34.5	109.33	34.5	48.12	34.5	9.03	34.5	6.9	34.5	-1.18
35	594.91	35	620.37	35	111.53	35	49.13	35	9.31	35	7.03	35	-1.22
35.5	600.51	35.5	625.17	35.5	113.73	35.5	50.05	35.5	9.6	35.5	7.15	35.5	-1.2
36	606.11	36	629.47	36	115.83	36	50.98	36	9.86	36	7.3	36	-1.25
36.5	611.51	36.5	633.97	36.5	118.03	36.5	51.89	36.5	10.22	36.5	7.51	36.5	-1.28
37	616.81	37	638.27	37	120.23	37	52.88	37	10.51	37	7.65	37	-1.3
37.5	621.81	37.5	641.97	37.5	122.33	37.5	53.85	37.5	10.82	37.5	7.79	37.5	-1.31
38	627.21	38	646.17	38	124.63	38	54.82	38	11.09	38	7.93	38	-1.3
38.5	632.11	38.5	650.07	38.5	126.73	38.5	55.78	38.5	11.36	38.5	8.09	38.5	-1.35
39	636.71	39	653.47	39	129.03	39	56.81	39	11.67	39	8.25	39	-1.39
39.5	641.41	39.5	657.07	39.5	131.13	39.5	57.79	39.5	11.96	39.5	8.42	39.5	-1.4
40	645.91	40	660.37	40	133.33	40	58.79	40	12.26	40	8.59	40	-1.42
40.5	650.11	40.5	664.07	40.5	135.53	40.5	59.74	40.5	12.55	40.5	8.72	40.5	-1.44
41	654.61	41	666.97	41	137.83	41	60.76	41	12.81	41	8.93	41	-1.42
41.5	658.81	41.5	670.37	41.5	140.03	41.5	61.68	41.5	13.11	41.5	9.11	41.5	-1.47
42	663.11	42	673.27	42	142.23	42	62.74	42	13.43	42	9.27	42	-1.45
42.5	667.01	42.5	675.97	42.5	144.43	42.5	63.73	42.5	13.75	42.5	9.44	42.5	-1.48
43	670.91	43	678.97	43	146.73	43	64.71	43	14.03	43	9.63	43	-1.46
43.5	674.41	43.5	681.67	43.5	148.83	43.5	65.82	43.5	14.37	43.5	9.82	43.5	-1.49
44	678.11	44	683.97	44	151.03	44	66.86	44	14.66	44	9.92	44	-1.48
44.5	681.81	44.5	686.47	44.5	153.33	44.5	67.87	44.5	14.98	44.5	10.16	44.5	-1.53
45	685.01	45	688.97	45	155.63	45	68.87	45	15.31	45	10.3	45	-1.55
45.5	688.61	45.5	690.87	45.5	157.73	45.5	69.87	45.5	15.63	45.5	10.48	45.5	-1.57
46	691.41	46	693.17	46	160.03	46	70.97	46	15.93	46	10.71	46	-1.57
46.5	694.61	46.5	695.47	46.5	162.43	46.5	71.97	46.5	16.3	46.5	10.86	46.5	-1.56
47	697.61	47	697.37	47	164.63	47	72.97	47	16.57	47	10.99	47	-1.59
47.5	700.51	47.5	699.07	47.5	167.03	47.5	73.97	47.5	16.94	47.5	11.2	47.5	-1.61
48	703.51	48	701.37	48	169.13	48	74.97	48	17.3	48	11.41	48	-1.62
48.5	706.11	48.5	703.07	48.5	171.43	48.5	76.07	48.5	17.59	48.5	11.55	48.5	-1.6
49	708.91	49	704.47	49	173.73	49	77.07	49	17.95	49	11.7	49	-1.62
49.5	711.41	49.5	705.87	49.5	175.83	49.5	78.17	49.5	18.22	49.5	11.87	49.5	-1.63
50	714.01	50	708.07	50	178.13	50	79.17	50	18.55	50	12.03	50	-1.67
50.5	716.21	50.5	709.17	50.5	180.33	50.5	80.27	50.5	18.88	50.5	12.25	50.5	-1.63
51	718.61	51	710.37	51	182.63	51	81.27	51	19.23	51	12.39	51	-1.68
51.5	721.11	51.5	712.37	51.5	184.93	51.5	82.37	51.5	19.61	51.5	12.58	51.5	-1.66
52	723.01	52	713.37	52	187.03	52	83.37	52	19.99	52	12.72	52	-1.67
52.5	725.61	52.5	714.57	52.5	189.43	52.5	84.37	52.5	20.32	52.5	12.91	52.5	-1.66
53	727.61	53	715.47	53	191.73	53	85.47	53	20.66	53	13.09	53	-1.7
53.5	730.21	53.5	716.67	53.5	193.93	53.5	86.57	53.5	21.03	53.5	13.3	53.5	-1.71
54	731.61	54	718.07	54	196.23	54	87.67	54	21.36	54	13.45	54	-1.75
54.5	733.51	54.5	718.67	54.5	198.53	54.5	88.67	54.5	21.68	54.5	13.63	54.5	-1.72
55	735.21	55	719.67	55	200.73	55	89.77	55	22.03	55	13.81	55	-1.76
55.5	737.11	55.5	720.57	55.5	203.03	55.5	90.87	55.5	22.38	55.5	13.97	55.5	-1.74
56	739.01	56	721.27	56	205.23	56	91.97	56	22.76	56	14.16	56	-1.73
56.5	740.61	56.5	722.67	56.5	207.43	56.5	92.97	56.5	23.12	56.5	14.38	56.5	-1.73
57	742.11	57	723.07	57	209.73	57	94.07	57	23.49	57	14.51	57	-1.75
57.5	743.81	57.5	723.67	57.5	211.93	57.5	95.07	57.5	23.85	57.5	14.74	57.5	-1.74
58	745.11	58	724.67	58	214.23	58	96.17	58	24.18	58	14.92	58	-1.79
58.5	746.71	58.5	725.47	58.5	216.53	58.5	97.37	58.5	24.59	58.5	15.12	58.5	-1.79
59	747.71	59	725.97	59	218.73	59	98.37	59	24.91	59	15.29	59	-1.77
59.5	749.21	59.5	726.47	59.5	221.03	59.5	99.47	59.5	25.29	59.5	15.48	59.5	-1.73
60	750.61	60	727.17	60	223.33	60	100.47	60	25.62	60	15.68	60	-1.82
60.5	751.41	60.5	727.77	60.5	225.53	60.5	101.67	60.5	26	60.5	15.88	60.5	-1.77
61	752.81	61	727.87	61	227.73	61	102.67	61	26.42	61	16.04	61	-1.82
61.5	753.91	61.5	728.47	61.5	230.03	61.5	103.77	61.5	26.81	61.5	16.26	61.5	-1.82
62	755.01	62	728.77	62	232.23	62	104.97	62	27.14	62	16.43	62	-1.78
62.5	756.21	62.5	729.67	62.5	234.43	62.5	105.87	62.5	27.51	62.5	16.68	62.5	-1.79
63	757.21	63	729.57	63	236.53	63	107.07	63	27.88	63	16.83	63	-1.82
63.5	757.91	63.5	730.17	63.5	239.03	63.5	108.17	63.5	28.3	63.5	17.05	63.5	-1.82
64	759.41	64	730.77	64	241.23	64	109.37	64	28.65	64	17.25	64	-1.83
64.5	760.11	64.5	731.27	64.5	243.63	64.5	110.37	64.5	29.01	64.5	17.42	64.5	-1.85
65	761.21	65	731.57	65	245.83	65	111.47	65	29.4	65	17.59	65	-1.87
65.5	762.11	65.5	731.87	65.5	248.03	65.5	112.57	65.5	29.78	65.5	17.79	65.5	-1.85
66	763.01	66	732.37	66	250.13	66	113.67	66	30.14	66	17.98	66	-1.84
66.5	763.61	66.5	732.67	66.5	252.23	66.5	114.67	66.5	30.58	66.5	18.16	66.5	-1.88
67	764.51	67	732.87	67	254.53	67	115.87	67	30.93	67	18.42	67	-1.86
67.5	765.21	67.5	732.77	67.5	256.73	67.5	116.97	67.5	31.32	67.5	18.54	67.5	-1.88
68	765.81	68	733.17	68	259.03	68	117.97	68	31.7	68	18.81	68	-1.9
68.5	766.61	68.5	733.07	68.5	261.23	68.5	119.07	68.5	32.09	68.5	19	68.5	-1.9
69	767.41	69	733.77	69	263.43	69	120.27	69	32.45	69	19.2	69	-1.88
69.5	767.91	69.5	733.77	69.5	265.53	69.5	121.37	69.5	32.88	69.5	19.41	69.5	-1.89
70	768.61	70	733.87	70	267.83	70	122.47	70	33.3	70	19.57	70	-1.89
70.5	769.21	70.5	734.07	70.5	270.13	70.5	123.57	70.5	33.64	70.5	19.82	70.5	-1.9
71	769.81	71	733.97	71	272.33	71	124.67	71	34.09	71	20	71	-1.93
71.5	770.21	71.5	734.37	71.5	274.43	71.5	125.77	71.5	34.45	71.5	20.21	71.5	-1.89
72	771.11	72	734.77	72	276.73	72	126.87	72	34.9	72	20.43	72	-1.93
72.5	771.21	72.5	734.87	72.5	278.93	72.5	128.07	72.5	35.28	72.5	20.61	72.5	-1.91
73	772.01	73	735.07	73	281.03	73	129.17	73	35.66	73	20.84	73	-1.9
73.5	772.61	73.5	734.97	73.5	283.23	73.5	130.27	73.5	36.06	73.5	21.05	73.5	-1.9
74	772.91	74	735.27	74	285.33	74	131.27	74	36.47	74	21.2	74	-1.93
74.5	773.31	74.5	734.77	74.5	287.53	74.5	132.47	74.5	36.92	74.5	21.41	74.5	-1.9
75	773.41	75	735.17	75	289.93	75	133.57	75	37.32	75	21.64	75	-1.93
75.5	774.21	75.5	735.57	75.5	292.03	75.5	134.67	75.5	37.74	75.5	21.83	75.5	-1.93
76	774.51	76	735.57	76	294.03	76	135.77	76	38.12	76	22.08	76	-1.94
76.5	775.01	76.5	734.97	76.5	296.13	76.5	136.97	76.5	38.52	76.5	22.28	76.5	-1.95
77	775.11	77	734.97	77	298.23	77	137.87	77	38.92	77	22.49	77	-1.96
77.5	775.61	77.5	735.37	77.5	300.33	77.5	139.17	77.5	39.34	77.5	22.7	77.5	-1.96
78	776.01	78	735.37	78	302.53	78	140.17	78	39.72	78	22.92	78	-1.99
78.5	776.21	78.5	735.07	78.5	304.63	78.5	141.37	78.5	40.18	78.5	23.13	78.5	-1.95
79	776.41	79	735.37	79	306.93	79	142.37	79	40.56	79	23.31	79	-1.99
79.5	776.61	79.5	735.57	79.5	309.13	79.5	143.57	79.5	40.99	79.5	23.54	79.5	-1.98
80	776.91	80	735.37	80	311.23	80	144.67	80	41.39	80	23.81	80	-1.94
80.5	777.41	80.5	735.27	80.5	313.33	80.5	145.67	80.5	41.78	80.5	24	80.5	-1.95
81	777.71	81	735.87	81	315.63	81	146.87	81	42.16	81	24.17	81	-1.96
81.5	778.01	81.5	735.87	81.5	317.73	81.5	147.97	81.5	42.57	81.5	24.39	81.5	-1.97
82	778.71	82	735.77	82	319.83	82	149.07	82	43.02	82	24.59	82	-1.97
82.5	778.61	82.5	735.57	82.5	321.73	82.5	150.07	82.5	43.44	82.5	24.87	82.5	-1.98
83	778.71	83	735.57	83	323.93	83	151.37	83	43.85	83	25.07	83	-2
83.5	779.01	83.5	735.87	83.5	326.13	83.5	152.27	83.5	44.24	83.5	25.24	83.5	-2.04
84	779.31	84	736.17	84	328.33	84	153.57	84	44.7	84	25.5	84	-2.02
84.5	779.41	84.5	735.87	84.5	330.83	84.5	154.47	84.5	45.1	84.5	25.65	84.5	-2.01
85	779.31	85	735.37	85	333.23	85	155.67	85	45.56	85	25.89	85	-2.01
85.5	779.71	85.5	735.77	85.5	335.43	85.5	156.67	85.5	45.95	85.5	26.11	85.5	-2.03
86	780.01	86	735.47	86	337.53	86	157.87	86	46.4	86	26.34	86	-2.04
86.5	780.31	86.5	735.37	86.5	339.43	86.5	158.97	86.5	46.83	86.5	26.54	86.5	-2.02
87	780.71	87	735.57	87	341.33	87	160.07	87	47.24	87	26.78	87	-2.03
87.5	780.91	87.5	735.47	87.5	343.13	87.5	161.27	87.5	47.64	87.5	26.98	87.5	-2.05
88	781.21	88	735.47	88	345.13	88	162.37	88	48.03	88	27.21	88	-2.04
88.5	781.31	88.5	735.37	88.5	347.23	88.5	163.37	88.5	48.49	88.5	27.42	88.5	-2.06
89	781.21	89	735.47	89	349.23	89	164.57	89	48.96	89	27.63	89	-2.03
89.5	781.91	89.5	735.47	89.5	351.33	89.5	165.57	89.5	49.42	89.5	27.86	89.5	-2.07
90	781.51	90	735.67	90	353.43	90	166.77	90	49.84	90	28.1	90	-2.05
90.5	782.01	90.5	735.27	90.5	355.43	90.5	167.87	90.5	50.3	90.5	28.33	90.5	-2.05
91	782.11	91	735.47	91	357.53	91	168.87	91	50.66	91	28.56	91	-2.04
91.5	782.31	91.5	735.17	91.5	359.43	91.5	170.07	91.5	51.11	91.5	28.77	91.5	-2.04
92	782.01	92	735.37	92	361.53	92	171.07	92	51.51	92	28.97	92	-2.07
92.5	782.41	92.5	735.07	92.5	363.33	92.5	172.27	92.5	51.94	92.5	29.2	92.5	-2.04
93	782.21	93	735.07	93	365.53	93	173.37	93	52.42	93	29.41	93	-2.07
93.5	782.41	93.5	734.87	93.5	367.73	93.5	174.47	93.5	52.83	93.5	29.66	93.5	-2.07
94	782.91	94	735.27	94	369.33	94	175.57	94	53.32	94	29.9	94	-2.07
94.5	782.51	94.5	734.87	94.5	371.33	94.5	176.67	94.5	53.77	94.5	30.03	94.5	-2.06
95	782.81	95	734.87	95	373.43	95	177.87	95	54.15	95	30.31	95	-2.07
95.5	782.51	95.5	734.87	95.5	375.33	95.5	178.97	95.5	54.61	95.5	30.5	95.5	-2.07
96	783.11	96	735.17	96	377.33	96	180.07	96	55.06	96	30.75	96	-2.06
96.5	783.01	96.5	734.77	96.5	379.43	96.5	181.17	96.5	55.5	96.5	30.98	96.5	-2.07
97	783.11	97	734.77	97	381.13	97	182.17	97	55.94	97	31.21	97	-2.07
97.5	783.31	97.5	734.57	97.5	383.23	97.5	183.37	97.5	56.31	97.5	31.41	97.5	-2.08
98	783.01	98	734.27	98	385.13	98	184.47	98	56.79	98	31.61	98	-2.08
98.5	783.41	98.5	734.67	98.5	387.23	98.5	185.47	98.5	57.2	98.5	31.86	98.5	-2.11
99	783.41	99	733.77	99	388.83	99	186.57	99	57.7	99	32.07	99	-2.1
99.5	783.51	99.5	734.17	99.5	390.93	99.5	187.67	99.5	58.17	99.5	32.35	99.5	-2.11
100	783.51	100	734.37	100	392.93	100	188.87	100	58.64	100	32.59	100	-2.08
100.5	783.61	100.5	733.67	100.5	394.73	100.5	189.97	100.5	59.05	100.5	32.85	100.5	-2.08
101	783.91	101	733.67	101	396.83	101	190.97	101	59.5	101	33.06	101	-2.1
101.5	783.71	101.5	733.87	101.5	398.63	101.5	192.07	101.5	59.99	101.5	33.27	101.5	-2.08
102	783.81	102	733.87	102	400.53	102	193.37	102	60.4	102	33.48	102	-2.1
102.5	783.51	102.5	733.97	102.5	402.43	102.5	194.37	102.5	60.9	102.5	33.73	102.5	-2.15
103	783.31	103	733.67	103	404.23	103	195.37	103	61.42	103	33.99	103	-2.16
103.5	783.51	103.5	733.87	103.5	406.23	103.5	196.57	103.5	61.82	103.5	34.19	103.5	-2.16
104	783.81	104	733.77	104	408.13	104	197.57	104	62.22	104	34.43	104	-2.13
104.5	783.61	104.5	733.57	104.5	410.03	104.5	198.77	104.5	62.67	104.5	34.63	104.5	-2.12
105	784.01	105	733.67	105	411.73	105	199.77	105	63.16	105	34.91	105	-2.12
105.5	784.01	105.5	733.37	105.5	413.63	105.5	200.87	105.5	63.61	105.5	35.12	105.5	-2.12
106	784.11	106	733.47	106	415.53	106	201.87	106	64.12	106	35.32	106	-2.11
106.5	784.41	106.5	733.17	106.5	417.43	106.5	202.97	106.5	64.52	106.5	35.55	106.5	-2.11
107	784.31	107	733.27	107	419.03	107	204.07	107	64.92	107	35.75	107	-2.18
107.5	784.21	107.5	732.07	107.5	421.03	107.5	205.17	107.5	65.42	107.5	35.99	107.5	-2.14
108	784.11	108	731.87	108	422.83	108	206.07	108	65.92	108	36.22	108	-2.15
108.5	784.31	108.5	731.77	108.5	424.53	108.5	207.17	108.5	66.22	108.5	36.51	108.5	-2.14
109	784.91	109	731.57	109	426.43	109	208.27	109	66.72	109	36.73	109	-2.14
109.5	784.61	109.5	731.87	109.5	428.23	109.5	209.27	109.5	67.22	109.5	36.97	109.5	-2.12
110	784.71	110	731.57	110	430.13	110	210.37	110	67.72	110	37.24	110	-2.18
110.5	784.51	110.5	731.57	110.5	431.83	110.5	211.47	110.5	68.12	110.5	37.4	110.5	-2.14
111	784.61	111	731.67	111	433.63	111	212.57	111	68.52	111	37.66	111	-2.15
111.5	784.31	111.5	731.57	111.5	435.63	111.5	213.57	111.5	69.02	111.5	37.87	111.5	-2.15
112	784.81	112	730.87	112	437.23	112	214.77	112	69.42	112	38.15	112	-2.12
112.5	784.51	112.5	730.97	112.5	438.93	112.5	215.77	112.5	69.92	112.5	38.36	112.5	-2.16
113	784.91	113	731.27	113	440.63	113	216.97	113	70.42	113	38.58	113	-2.13
113.5	784.91	113.5	730.97	113.5	442.33	113.5	217.97	113.5	70.82	113.5	38.85	113.5	-2.14
114	784.71	114	730.77	114	444.03	114	218.97	114	71.22	114	39.07	114	-2.14
114.5	785.01	114.5	730.57	114.5	445.73	114.5	219.97	114.5	71.72	114.5	39.3	114.5	-2.1
115	785.41	115	730.47	115	447.43	115	220.97	115	72.22	115	39.61	115	-2.15
115.5	785.01	115.5	730.87	115.5	449.13	115.5	222.07	115.5	72.72	115.5	39.76	115.5	-2.14
116	785.11	116	730.97	116	450.73	116	223.27	116	73.12	116	40.01	116	-2.16
116.5	785.21	116.5	730.47	116.5	452.43	116.5	224.27	116.5	73.62	116.5	40.23	116.5	-2.15
117	784.91	117	730.87	117	453.73	117	225.27	117	74.02	117	40.49	117	-2.15
117.5	784.91	117.5	730.77	117.5	455.63	117.5	226.37	117.5	74.52	117.5	40.69	117.5	-2.13
118	784.91	118	730.57	118	457.33	118	227.27	118	75.02	118	40.92	118	-2.17
118.5	784.81	118.5	730.47	118.5	458.93	118.5	228.37	118.5	75.42	118.5	41.21	118.5	-2.13
119	785.31	119	730.17	119	460.73	119	229.37	119	75.82	119	41.45	119	-2.16
119.5	785.11	119.5	729.87	119.5	462.23	119.5	230.47	119.5	76.32	119.5	41.72	119.5	-2.18
120	785.31	120	730.27	120	463.93	120	231.57	120	76.72	120	41.88	120	-2.17
120.5	785.01	120.5	729.87	120.5	465.73	120.5	232.47	120.5	77.22	120.5	42.18	120.5	-2.14
121	785.21	121	729.97	121	467.23	121	233.57	121	77.62	121	42.39	121	-2.17
121.5	785.01	121.5	729.77	121.5	468.93	121.5	234.47	121.5	78.12	121.5	42.62	121.5	-2.14
122	785.01	122	729.57	122	470.53	122	235.57	122	78.52	122	42.89	122	-2.17
122.5	784.71	122.5	729.67	122.5	472.03	122.5	236.77	122.5	79.02	122.5	43.1	122.5	-2.19
123	785.01	123	729.67	123	473.53	123	237.67	123	79.52	123	43.34	123	-2.14
123.5	785.01	123.5	729.67	123.5	475.23	123.5	238.77	123.5	80.02	123.5	43.57	123.5	-2.17
124	785.01	124	729.47	124	476.83	124	239.77	124	80.42	124	43.82	124	-2.18
124.5	784.91	124.5	729.37	124.5	478.53	124.5	240.77	124.5	80.92	124.5	44.09	124.5	-2.21
125	785.11	125	728.67	125	480.23	125	241.77	125	81.32	125	44.34	125	-2.19
125.5	785.01	125.5	728.47	125.5	481.73	125.5	242.87	125.5	81.82	125.5	44.58	125.5	-2.16
126	785.01	126	728.87	126	483.23	126	243.77	126	82.32	126	44.84	126	-2.17
126.5	785.41	126.5	728.47	126.5	485.03	126.5	244.87	126.5	82.72	126.5	45.07	126.5	-2.19
127	785.11	127	728.57	127	486.53	127	245.77	127	83.22	127	45.32	127	-2.16
127.5	785.51	127.5	728.27	127.5	488.13	127.5	246.77	127.5	83.72	127.5	45.56	127.5	-2.14
128	785.01	128	728.47	128	489.33	128	247.87	128	84.12	128	45.82	128	-2.15
128.5	785.51	128.5	728.17	128.5	491.03	128.5	248.77	128.5	84.62	128.5	46.05	128.5	-2.21
129	785.31	129	728.07	129	492.63	129	249.77	129	85.12	129	46.23	129	-2.16
129.5	785.71	129.5	728.27	129.5	493.93	129.5	250.97	129.5	85.62	129.5	46.5	129.5	-2.17
130	785.61	130	727.77	130	495.63	130	251.97	130	86.12	130	46.74	130	-2.15
130.5	785.71	130.5	728.07	130.5	497.13	130.5	252.97	130.5	86.52	130.5	47	130.5	-2.14
131	785.91	131	727.67	131	498.53	131	253.87	131	86.92	131	47.22	131	-2.13
131.5	785.91	131.5	727.87	131.5	499.73	131.5	254.77	131.5	87.42	131.5	47.49	131.5	-2.16
132	786.01	132	727.67	132	501.23	132	255.97	132	87.82	132	47.72	132	-2.15
132.5	786.21	132.5	727.67	132.5	502.63	132.5	256.77	132.5	88.32	132.5	47.95	132.5	-2.16
133	786.41	133	727.47	133	504.23	133	257.97	133	88.72	133	48.17	133	-2.14
133.5	786.21	133.5	727.37	133.5	505.53	133.5	258.87	133.5	89.32	133.5	48.38	133.5	-2.13
134	786.11	134	727.27	134	507.03	134	259.87	134	89.72	134	48.62	134	-2.17
134.5	785.91	134.5	727.47	134.5	508.33	134.5	260.87	134.5	90.22	134.5	48.88	134.5	-2.13
135	785.51	135	726.97	135	509.93	135	261.87	135	90.72	135	49.18	135	-2.17
135.5	786.01	135.5	727.17	135.5	511.33	135.5	262.87	135.5	91.12	135.5	49.39	135.5	-2.15
136	786.11	136	726.57	136	512.73	136	263.87	136	91.52	136	49.65	136	-2.16
136.5	786.21	136.5	726.77	136.5	514.23	136.5	264.67	136.5	92.12	136.5	49.98	136.5	-2.15
137	786.31	137	726.57	137	515.53	137	265.87	137	92.52	137	50.15	137	-2.14
137.5	786.01	137.5	726.47	137.5	516.93	137.5	267.07	137.5	93.02	137.5	50.37	137.5	-2.15
138	786.31	138	726.27	138	518.53	138	267.87	138	93.52	138	50.65	138	-2.1
138.5	786.01	138.5	726.07	138.5	519.93	138.5	268.67	138.5	93.92	138.5	50.89	138.5	-2.14
139	786.51	139	725.97	139	521.03	139	269.97	139	94.52	139	51.19	139	-2.15
139.5	786.81	139.5	725.87	139.5	522.63	139.5	270.87	139.5	94.82	139.5	51.42	139.5	-2.13
140	786.31	140	725.87	140	524.23	140	271.97	140	95.32	140	51.71	140	-2.15
140.5	786.51	140.5	725.47	140.5	525.33	140.5	272.87	140.5	95.82	140.5	51.93	140.5	-2.16
141	786.41	141	725.77	141	526.63	141	273.57	141	96.22	141	52.07	141	-2.18
141.5	786.61	141.5	725.37	141.5	527.63	141.5	274.57	141.5	96.72	141.5	52.48	141.5	-2.14
142	786.51	142	725.67	142	529.33	142	275.37	142	97.32	142	52.7	142	-2.18
142.5	786.31	142.5	725.37	142.5	530.63	142.5	276.57	142.5	97.72	142.5	52.89	142.5	-2.18
143	786.21	143	725.17	143	531.93	143	277.57	143	98.22	143	53.14	143	-2.16
143.5	786.31	143.5	725.27	143.5	533.33	143.5	278.57	143.5	98.62	143.5	53.37	143.5	-2.14
144	786.01	144	724.77	144	534.43	144	279.57	144	99.12	144	53.6	144	-2.14
144.5	786.11	144.5	724.87	144.5	535.63	144.5	280.57	144.5	99.62	144.5	53.9	144.5	-2.16
145	786.31	145	724.77	145	537.13	145	281.57	145	100.12	145	54.12	145	-2.16
145.5	786.21	145.5	724.67	145.5	538.53	145.5	282.37	145.5	100.62	145.5	54.42	145.5	-2.17
146	786.21	146	724.57	146	539.63	146	283.47	146	101.02	146	54.61	146	-2.16
146.5	786.21	146.5	724.17	146.5	540.73	146.5	284.17	146.5	101.52	146.5	54.91	146.5	-2.18
147	786.11	147	724.37	147	542.13	147	285.27	147	101.92	147	55.13	147	-2.15
147.5	786.11	147.5	724.47	147.5	543.43	147.5	286.17	147.5	102.42	147.5	55.41	147.5	-2.15
148	786.51	148	724.27	148	544.63	148	287.17	148	102.92	148	55.65	148	-2.14
148.5	786.21	148.5	724.17	148.5	546.03	148.5	288.27	148.5	103.42	148.5	55.89	148.5	-2.16
149	786.21	149	723.97	149	547.13	149	289.07	149	103.92	149	56.13	149	-2.12
149.5	785.71	149.5	723.77	149.5	548.23	149.5	289.87	149.5	104.42	149.5	56.38	149.5	-2.13
150	786.31	150	723.77	150	549.53	150	290.87	150	104.82	150	56.6	150	-2.12
150.5	786.51	150.5	723.67	150.5	550.83	150.5	291.77	150.5	105.32	150.5	56.89	150.5	-2.13
151	786.21	151	723.67	151	552.13	151	292.77	151	105.72	151	57.14	151	-2.15
151.5	785.81	151.5	723.67	151.5	553.43	151.5	293.67	151.5	106.32	151.5	57.42	151.5	-2.12
152	786.11	152	723.17	152	554.43	152	294.47	152	106.72	152	57.66	152	-2.12
152.5	786.21	152.5	723.47	152.5	555.43	152.5	295.47	152.5	107.22	152.5	57.91	152.5	-2.12
153	786.31	153	723.17	153	556.63	153	296.37	153	107.62	153	58.2	153	-2.13
153.5	786.31	153.5	723.17	153.5	558.03	153.5	297.37	153.5	108.12	153.5	58.4	153.5	-2.09
154	786.31	154	722.77	154	559.13	154	298.27	154	108.52	154	58.63	154	-2.14
154.5	786.61	154.5	722.57	154.5	560.33	154.5	299.17	154.5	109.02	154.5	58.86	154.5	-2.16
155	786.11	155	722.77	155	561.53	155	300.07	155	109.62	155	59.12	155	-2.15
155.5	786.41	155.5	722.97	155.5	562.73	155.5	301.07	155.5	110.02	155.5	59.35	155.5	-2.1
156	786.11	156	722.67	156	563.73	156	301.87	156	110.52	156	59.67	156	-2.1
156.5	786.41	156.5	722.27	156.5	564.73	156.5	302.77	156.5	110.92	156.5	59.91	156.5	-2.13
157	786.31	157	722.57	157	566.03	157	303.77	157	111.32	157	60.1	157	-2.13
157.5	786.61	157.5	722.67	157.5	567.23	157.5	304.57	157.5	111.92	157.5	60.4	157.5	-2.13
158	786.31	158	722.27	158	567.93	158	305.57	158	112.32	158	60.59	158	-2.09
158.5	786.31	158.5	722.17	158.5	569.13	158.5	306.47	158.5	112.92	158.5	60.81	158.5	-2.12
159	786.31	159	721.97	159	570.33	159	307.47	159	113.32	159	61.11	159	-2.13
159.5	786.41	159.5	722.07	159.5	571.53	159.5	308.27	159.5	113.82	159.5	61.38	159.5	-2.14
160	786.31	160	721.57	160	572.43	160	309.07	160	114.22	160	61.69	160	-2.08
160.5	786.21	160.5	721.57	160.5	573.33	160.5	309.97	160.5	114.72	160.5	61.96	160.5	-2.09
161	786.41	161	721.67	161	574.43	161	310.97	161	115.22	161	62.19	161	-2.12
161.5	786.31	161.5	721.27	161.5	575.73	161.5	311.77	161.5	115.62	161.5	62.45	161.5	-2.1
162	786.61	162	721.37	162	576.43	162	312.87	162	116.12	162	62.7	162	-2.06
162.5	786.21	162.5	721.67	162.5	577.53	162.5	313.77	162.5	116.52	162.5	62.93	162.5	-2.08
163	785.91	163	721.67	163	578.63	163	314.47	163	117.12	163	63.18	163	-2.06
163.5	786.31	163.5	721.37	163.5	580.03	163.5	315.57	163.5	117.62	163.5	63.45	163.5	-2.1
164	786.01	164	721.27	164	580.83	164	316.27	164	118.12	164	63.66	164	-2.1
164.5	786.31	164.5	721.47	164.5	581.73	164.5	317.07	164.5	118.52	164.5	63.91	164.5	-2.07
165	786.21	165	720.77	165	582.83	165	318.17	165	119.02	165	64.27	165	-2.07
165.5	786.01	165.5	720.47	165.5	584.13	165.5	318.97	165.5	119.42	165.5	64.55	165.5	-2.1
166	785.81	166	720.67	166	585.33	166	319.97	166	120.02	166	64.85	166	-2.06
166.5	785.71	166.5	720.77	166.5	586.03	166.5	320.47	166.5	120.52	166.5	65.05	166.5	-2.06
167	785.61	167	720.67	167	586.53	167	321.37	167	121.02	167	65.35	167	-2.08
167.5	786.21	167.5	720.37	167.5	587.63	167.5	322.37	167.5	121.42	167.5	65.65	167.5	-2.01
168	786.11	168	720.67	168	588.83	168	323.27	168	121.92	168	65.85	168	-2.07
168.5	786.11	168.5	720.37	168.5	589.53	168.5	324.17	168.5	122.42	168.5	66.15	168.5	-2.09
169	785.81	169	720.37	169	590.63	169	324.87	169	122.82	169	66.35	169	-2.09
169.5	785.51	169.5	720.27	169.5	591.83	169.5	325.77	169.5	123.32	169.5	66.65	169.5	-2.06
170	785.91	170	720.37	170	592.43	170	326.67	170	123.82	170	66.95	170	-2.05
170.5	785.91	170.5	720.17	170.5	593.63	170.5	327.57	170.5	124.32	170.5	67.15	170.5	-2.01
171	786.31	171	719.67	171	594.63	171	328.27	171	124.82	171	67.45	171	-2.05
171.5	785.81	171.5	719.67	171.5	595.43	171.5	329.17	171.5	125.22	171.5	67.75	171.5	-2.06
172	785.91	172	719.77	172	596.33	172	330.17	172	125.72	172	67.95	172	-2.04
172.5	785.81	172.5	719.77	172.5	597.13	172.5	331.07	172.5	126.22	172.5	68.15	172.5	-2.04
173	786.11	173	719.47	173	597.93	173	331.97	173	126.52	173	68.55	173	-2.03
173.5	786.11	173.5	719.57	173.5	599.03	173.5	332.87	173.5	127.02	173.5	68.75	173.5	-2.01
174	786.11	174	719.17	174	599.83	174	333.67	174	127.52	174	68.95	174	-2.04
174.5	786.21	174.5	718.87	174.5	600.63	174.5	334.77	174.5	128.02	174.5	69.25	174.5	-2.05
175	786.21	175	718.87	175	601.83	175	335.57	175	128.52	175	69.55	175	-2.05
175.5	786.21	175.5	718.97	175.5	602.83	175.5	336.57	175.5	129.02	175.5	69.85	175.5	-2.01
176	785.91	176	718.97	176	603.23	176	337.47	176	129.52	176	69.95	176	-2.06
176.5	786.01	176.5	719.07	176.5	604.53	176.5	338.37	176.5	129.92	176.5	70.35	176.5	-2
177	785.81	177	718.57	177	605.43	177	339.37	177	130.42	177	70.55	177	-2
177.5	785.81	177.5	718.47	177.5	605.93	177.5	340.27	177.5	130.92	177.5	70.75	177.5	-2.02
178	785.91	178	718.47	178	606.93	178	341.17	178	131.32	178	71.05	178	-2.04
178.5	785.81	178.5	718.47	178.5	607.53	178.5	341.97	178.5	131.82	178.5	71.35	178.5	-2
179	785.71	179	718.57	179	608.53	179	342.67	179	132.22	179	71.65	179	-2.03
179.5	785.31	179.5	718.47	179.5	609.53	179.5	343.47	179.5	132.72	179.5	71.85	179.5	-2
180	785.91	180	718.27	180	610.23	180	344.27	180	133.22	180	72.15	180	-2.03
180.5	785.41	180.5	717.87	180.5	611.23	180.5	345.07	180.5	133.72	180.5	72.35	180.5	-2.01
181	785.41	181	717.87	181	611.93	181	345.87	181	134.12	181	72.55	181	-2
181.5	785.71	181.5	717.97	181.5	612.73	181.5	346.47	181.5	134.62	181.5	72.85	181.5	-2.01
182	785.81	182	717.87	182	613.43	182	347.27	182	135.12	182	73.05	182	-1.97
182.5	785.31	182.5	717.77	182.5	614.23	182.5	348.27	182.5	135.52	182.5	73.35	182.5	-1.96
183	785.61	183	717.37	183	614.83	183	349.07	183	136.02	183	73.65	183	-2.01
183.5	785.51	183.5	717.77	183.5	615.93	183.5	349.77	183.5	136.52	183.5	73.85	183.5	-2
184	785.51	184	717.37	184	616.63	184	350.57	184	137.02	184	74.15	184	-1.95
184.5	785.51	184.5	717.57	184.5	617.63	184.5	351.17	184.5	137.42	184.5	74.45	184.5	-1.98
185	785.51	185	717.17	185	618.33	185	352.07	185	137.92	185	74.75	185	-1.96
185.5	785.91	185.5	716.87	185.5	619.23	185.5	352.97	185.5	138.42	185.5	74.85	185.5	-1.98
186	785.51	186	716.97	186	619.63	186	353.67	186	138.92	186	75.25	186	-1.93
186.5	785.81	186.5	716.87	186.5	620.33	186.5	354.47	186.5	139.42	186.5	75.45	186.5	-1.98
187	785.51	187	716.87	187	621.03	187	355.07	187	139.82	187	75.75	187	-1.94
187.5	785.51	187.5	716.57	187.5	621.73	187.5	356.07	187.5	140.22	187.5	76.05	187.5	-1.94
188	785.41	188	716.27	188	622.53	188	356.57	188	140.72	188	76.25	188	-1.94
188.5	785.41	188.5	716.27	188.5	623.33	188.5	357.57	188.5	141.22	188.5	76.55	188.5	-1.93
189	785.11	189	715.97	189	624.03	189	358.47	189	141.72	189	76.75	189	-1.92
189.5	785.31	189.5	716.37	189.5	625.13	189.5	359.07	189.5	142.22	189.5	76.95	189.5	-1.95
190	785.51	190	716.07	190	625.93	190	360.07	190	142.52	190	77.25	190	-1.95
190.5	785.01	190.5	716.37	190.5	626.23	190.5	360.87	190.5	143.12	190.5	77.55	190.5	-1.91
191	785.11	191	715.67	191	627.33	191	361.57	191	143.62	191	77.85	191	-1.93
191.5	785.21	191.5	715.57	191.5	628.03	191.5	362.17	191.5	144.02	191.5	78.05	191.5	-1.92
192	785.31	192	715.77	192	628.13	192	363.17	192	144.52	192	78.35	192	-1.92
192.5	785.51	192.5	715.57	192.5	629.23	192.5	364.07	192.5	145.12	192.5	78.65	192.5	-1.9
193	785.71	193	715.37	193	629.83	193	364.67	193	145.52	193	78.85	193	-1.9
193.5	785.41	193.5	715.47	193.5	630.63	193.5	365.37	193.5	145.92	193.5	79.15	193.5	-1.91
194	785.41	194	715.27	194	631.33	194	366.17	194	146.32	194	79.45	194	-1.9
194.5	784.91	194.5	715.37	194.5	631.93	194.5	366.87	194.5	146.82	194.5	79.65	194.5	-1.92
195	785.41	195	715.27	195	632.33	195	367.57	195	147.22	195	79.95	195	-1.86
195.5	785.71	195.5	715.27	195.5	633.33	195.5	368.37	195.5	147.72	195.5	80.25	195.5	-1.87
196	784.81	196	714.97	196	634.13	196	369.17	196	148.22	196	80.45	196	-1.84
196.5	785.31	196.5	714.77	196.5	634.63	196.5	369.87	196.5	148.72	196.5	80.75	196.5	-1.87
197	785.31	197	714.47	197	635.03	197	370.47	197	149.22	197	81.05	197	-1.87
197.5	785.21	197.5	714.47	197.5	635.63	197.5	371.37	197.5	149.62	197.5	81.25	197.5	-1.85
198	785.31	198	714.37	198	636.33	198	372.07	198	150.12	198	81.55	198	-1.89
198.5	785.41	198.5	714.37	198.5	636.93	198.5	372.97	198.5	150.62	198.5	81.65	198.5	-1.82
199	785.31	199	714.07	199	637.83	199	373.57	199	151.12	199	81.95	199	-1.85
199.5	785.11	199.5	713.67	199.5	638.13	199.5	374.57	199.5	151.62	199.5	82.25	199.5	-1.86
200	785.31	200	713.67	200	638.83	200	375.37	200	152.12	200	82.55	200	-1.85
200.5	785.21	200.5	713.87	200.5	639.13	200.5	376.27	200.5	152.52	200.5	82.75	200.5	-1.83
201	785.21	201	713.47	201	639.53	201	376.87	201	152.82	201	83.05	201	-1.79
201.5	785.41	201.5	713.67	201.5	640.43	201.5	377.57	201.5	153.32	201.5	83.35	201.5	-1.82
202	785.41	202	713.77	202	641.33	202	378.37	202	153.82	202	83.65	202	-1.83
202.5	784.91	202.5	713.57	202.5	641.83	202.5	378.97	202.5	154.42	202.5	83.85	202.5	-1.86
203	784.81	203	713.17	203	642.53	203	379.87	203	154.82	203	84.05	203	-1.82
203.5	784.71	203.5	713.37	203.5	642.93	203.5	380.47	203.5	155.22	203.5	84.35	203.5	-1.8
204	785.21	204	713.47	204	643.63	204	381.27	204	155.72	204	84.65	204	-1.81
204.5	784.91	204.5	712.77	204.5	644.03	204.5	381.87	204.5	156.12	204.5	84.95	204.5	-1.82
205	784.61	205	712.97	205	644.33	205	382.37	205	156.62	205	85.15	205	-1.81
205.5	784.51	205.5	713.07	205.5	645.33	205.5	383.07	205.5	157.12	205.5	85.45	205.5	-1.8
206	784.71	206	713.27	206	645.93	206	384.07	206	157.52	206	85.75	206	-1.79
206.5	784.51	206.5	713.07	206.5	646.53	206.5	384.77	206.5	158.02	206.5	85.85	206.5	-1.75
207	784.91	207	713.07	207	647.33	207	385.47	207	158.52	207	86.25	207	-1.81
207.5	784.51	207.5	712.67	207.5	647.63	207.5	386.07	207.5	158.82	207.5	86.45	207.5	-1.77
208	784.51	208	712.57	208	648.23	208	386.97	208	159.22	208	86.75	208	-1.8
208.5	784.51	208.5	712.57	208.5	648.83	208.5	387.37	208.5	159.72	208.5	86.95	208.5	-1.78
209	784.71	209	711.97	209	649.23	209	388.17	209	160.32	209	87.25	209	-1.75
209.5	784.41	209.5	711.97	209.5	649.63	209.5	388.87	209.5	160.82	209.5	87.45	209.5	-1.8
210	784.51	210	711.47	210	650.23	210	389.77	210	161.32	210	87.75	210	-1.8
210.5	784.51	210.5	711.47	210.5	650.53	210.5	390.67	210.5	161.62	210.5	88.05	210.5	-1.8
211	784.51	211	711.87	211	650.83	211	391.27	211	162.12	211	88.35	211	-1.81
211.5	784.61	211.5	711.67	211.5	651.33	211.5	391.87	211.5	162.52	211.5	88.45	211.5	-1.8
212	784.51	212	711.77	212	652.23	212	392.57	212	163.12	212	88.75	212	-1.75
212.5	784.11	212.5	711.67	212.5	652.33	212.5	393.17	212.5	163.62	212.5	89.05	212.5	-1.79
213	784.11	213	711.67	213	652.73	213	393.97	213	164.02	213	89.35	213	-1.77
213.5	783.71	213.5	711.57	213.5	652.73	213.5	394.57	213.5	164.52	213.5	89.65	213.5	-1.75
214	784.41	214	711.47	214	653.43	214	395.27	214	165.02	214	89.75	214	-1.75
214.5	784.11	214.5	711.37	214.5	654.13	214.5	396.07	214.5	165.42	214.5	90.15	214.5	-1.75
215	783.91	215	711.37	215	654.33	215	396.67	215	166.02	215	90.45	215	-1.74
215.5	784.31	215.5	710.57	215.5	655.33	215.5	397.37	215.5	166.42	215.5	90.65	215.5	-1.77
216	783.91	216	710.77	216	655.83	216	398.17	216	166.72	216	90.95	216	-1.71
216.5	783.51	216.5	710.97	216.5	656.03	216.5	398.67	216.5	167.32	216.5	91.25	216.5	-1.73
217	783.81	217	710.67	217	656.53	217	399.17	217	167.82	217	91.55	217	-1.71
217.5	783.81	217.5	710.67	217.5	657.13	217.5	400.07	217.5	168.22	217.5	91.75	217.5	-1.72
218	783.71	218	710.77	218	657.43	218	400.77	218	168.62	218	91.95	218	-1.73
218.5	784.01	218.5	710.07	218.5	657.93	218.5	401.37	218.5	169.22	218.5	92.35	218.5	-1.73
219	783.41	219	710.17	219	658.53	219	402.17	219	169.62	219	92.65	219	-1.72
219.5	783.21	219.5	709.97	219.5	658.53	219.5	402.67	219.5	170.12	219.5	92.95	219.5	-1.7
220	783.41	220	709.57	220	659.13	220	403.47	220	170.52	220	93.15	220	-1.7
220.5	783.91	220.5	709.57	220.5	659.73	220.5	404.27	220.5	171.12	220.5	93.45	220.5	-1.68
221	783.21	221	709.47	221	660.13	221	404.87	221	171.42	221	93.75	221	-1.71
221.5	783.31	221.5	709.47	221.5	660.43	221.5	405.57	221.5	171.92	221.5	93.95	221.5	-1.68
222	783.61	222	709.57	222	661.03	222	406.17	222	172.42	222	94.25	222	-1.72
222.5	783.51	222.5	709.27	222.5	661.63	222.5	406.77	222.5	172.92	222.5	94.55	222.5	-1.69
223	783.31	223	709.17	223	661.93	223	407.47	223	173.32	223	94.85	223	-1.68
223.5	783.21	223.5	709.07	223.5	662.13	223.5	408.27	223.5	173.82	223.5	95.05	223.5	-1.68
224	782.91	224	709.07	224	662.73	224	408.67	224	174.32	224	95.25	224	-1.67
224.5	783.21	224.5	709.17	224.5	663.23	224.5	409.67	224.5	174.72	224.5	95.55	224.5	-1.67
225	783.31	225	708.97	225	663.43	225	410.07	225	175.22	225	95.75	225	-1.64
225.5	782.81	225.5	708.87	225.5	663.73	225.5	410.67	225.5	175.62	225.5	96.05	225.5	-1.68
226	782.71	226	708.37	226	664.33	226	411.57	226	176.12	226	96.35	226	-1.67
226.5	782.31	226.5	708.27	226.5	664.63	226.5	412.07	226.5	176.52	226.5	96.65	226.5	-1.64
227	782.91	227	708.47	227	665.23	227	412.77	227	176.92	227	96.85	227	-1.64
227.5	783.11	227.5	708.17	227.5	665.63	227.5	413.67	227.5	177.32	227.5	97.15	227.5	-1.65
228	783.31	228	708.27	228	666.13	228	414.07	228	177.82	228	97.45	228	-1.62
228.5	783.71	228.5	708.17	228.5	666.33	228.5	414.77	228.5	178.22	228.5	97.75	228.5	-1.6
229	782.91	229	708.17	229	666.83	229	415.47	229	178.72	229	98.05	229	-1.65
229.5	783.21	229.5	708.17	229.5	667.23	229.5	415.97	229.5	179.12	229.5	98.25	229.5	-1.63
230	783.11	230	707.77	230	667.73	230	416.67	230	179.62	230	98.45	230	-1.63
230.5	783.61	230.5	707.87	230.5	668.03	230.5	417.17	230.5	180.02	230.5	98.75	230.5	-1.63
231	783.61	231	707.87	231	668.33	231	417.77	231	180.52	231	99.05	231	-1.57
231.5	783.71	231.5	708.07	231.5	668.63	231.5	418.57	231.5	181.02	231.5	99.35	231.5	-1.62
232	783.91	232	707.87	232	669.03	232	419.37	232	181.52	232	99.55	232	-1.6
232.5	783.91	232.5	707.87	232.5	669.43	232.5	419.67	232.5	181.92	232.5	99.75	232.5	-1.59
233	783.41	233	707.47	233	669.63	233	420.37	233	182.32	233	100.05	233	-1.61
233.5	783.51	233.5	707.57	233.5	670.13	233.5	421.27	233.5	182.82	233.5	100.35	233.5	-1.61
234	783.51	234	707.47	234	670.23	234	421.87	234	183.42	234	100.55	234	-1.58
234.5	784.01	234.5	707.07	234.5	670.63	234.5	422.67	234.5	183.62	234.5	100.85	234.5	-1.56
235	783.51	235	706.77	235	670.93	235	423.37	235	184.22	235	101.15	235	-1.57
235.5	783.41	235.5	706.77	235.5	671.23	235.5	423.97	235.5	184.62	235.5	101.35	235.5	-1.58
236	783.61	236	706.97	236	671.33	236	424.57	236	185.22	236	101.65	236	-1.59
236.5	783.81	236.5	706.67	236.5	671.73	236.5	425.07	236.5	185.52	236.5	101.95	236.5	-1.56
237	783.71	237	706.57	237	672.13	237	425.57	237	186.02	237	102.15	237	-1.53
237.5	783.31	237.5	706.57	237.5	672.53	237.5	426.27	237.5	186.42	237.5	102.45	237.5	-1.54
238	783.31	238	706.47	238	672.63	238	426.77	238	186.82	238	102.75	238	-1.56
238.5	783.11	238.5	706.17	238.5	673.03	238.5	427.47	238.5	187.32	238.5	103.05	238.5	-1.55
239	783.11	239	705.97	239	672.93	239	428.27	239	187.82	239	103.25	239	-1.52
239.5	783.31	239.5	706.17	239.5	673.33	239.5	428.87	239.5	188.22	239.5	103.55	239.5	-1.5
240	782.91	240	705.67	240	673.83	240	429.27	240	188.72	240	103.85	240	-1.53
240.5	783.01	240.5	705.57	240.5	673.83	240.5	429.97	240.5	189.12	240.5	104.15	240.5	-1.54
241	782.91	241	705.17	241	674.23	241	430.57	241	189.62	241	104.35	241	-1.54
241.5	782.81	241.5	705.57	241.5	674.53	241.5	430.97	241.5	190.02	241.5	104.65	241.5	-1.55
242	782.71	242	705.67	242	675.03	242	431.87	242	190.62	242	104.95	242	-1.48
242.5	782.91	242.5	705.87	242.5	675.03	242.5	432.17	242.5	191.02	242.5	105.15	242.5	-1.51
243	783.31	243	705.47	243	675.73	243	432.77	243	191.42	243	105.45	243	-1.49
243.5	783.11	243.5	705.27	243.5	676.03	243.5	433.37	243.5	191.92	243.5	105.75	243.5	-1.48
244	782.71	244	705.57	244	676.33	244	433.97	244	192.32	244	106.05	244	-1.49
244.5	782.71	244.5	705.17	244.5	676.63	244.5	434.47	244.5	192.82	244.5	106.35	244.5	-1.52
245	782.31	245	705.27	245	676.43	245	435.07	245	193.12	245	106.45	245	-1.5
245.5	782.91	245.5	704.97	245.5	676.73	245.5	435.67	245.5	193.62	245.5	106.85	245.5	-1.46
246	782.81	246	704.87	246	677.13	246	436.27	246	194.12	246	107.15	246	-1.5
246.5	782.61	246.5	704.67	246.5	677.53	246.5	436.97	246.5	194.62	246.5	107.35	246.5	-1.44
247	782.71	247	704.57	247	677.93	247	437.27	247	195.12	247	107.55	247	-1.45
247.5	783.21	247.5	704.17	247.5	678.03	247.5	437.87	247.5	195.52	247.5	107.95	247.5	-1.46
248	782.81	248	704.17	248	678.33	248	438.57	248	196.12	248	108.25	248	-1.46
248.5	782.71	248.5	704.27	248.5	678.53	248.5	439.27	248.5	196.52	248.5	108.45	248.5	-1.43
249	782.91	249	704.07	249	679.03	249	439.57	249	196.82	249	108.75	249	-1.44
249.5	782.51	249.5	704.27	249.5	679.03	249.5	440.17	249.5	197.32	249.5	109.05	249.5	-1.46
250	782.71	250	703.97	250	679.13	250	440.57	250	197.92	250	109.25	250	-1.45
250.5	782.61	250.5	703.87	250.5	679.43	250.5	441.37	250.5	198.32	250.5	109.55	250.5	-1.45
251	782.81	251	703.97	251	679.73	251	441.97	251	198.72	251	109.75	251	-1.42
251.5	782.81	251.5	703.67	251.5	679.63	251.5	442.67	251.5	199.32	251.5	110.15	251.5	-1.4
252	783.21	252	703.97	252	680.13	252	443.17	252	199.82	252	110.45	252	-1.41
252.5	782.51	252.5	703.57	252.5	680.13	252.5	443.77	252.5	200.12	252.5	110.65	252.5	-1.38
253	782.31	253	703.77	253	680.53	253	444.27	253	200.52	253	110.95	253	-1.42
253.5	782.51	253.5	703.67	253.5	680.73	253.5	444.97	253.5	201.02	253.5	111.25	253.5	-1.41
254	782.81	254	703.47	254	681.13	254	445.27	254	201.32	254	111.35	254	-1.4
254.5	782.51	254.5	703.37	254.5	681.33	254.5	445.67	254.5	201.82	254.5	111.75	254.5	-1.4
255	782.31	255	703.37	255	681.43	255	446.57	255	202.22	255	111.95	255	-1.38
255.5	782.01	255.5	702.77	255.5	681.83	255.5	447.07	255.5	202.72	255.5	112.25	255.5	-1.36
256	782.21	256	702.87	256	681.93	256	447.77	256	203.22	256	112.55	256	-1.33
256.5	782.01	256.5	702.57	256.5	681.93	256.5	447.97	256.5	203.72	256.5	112.85	256.5	-1.35
257	782.41	257	702.37	257	681.93	257	448.77	257	204.22	257	113.05	257	-1.34
257.5	782.11	257.5	702.47	257.5	682.63	257.5	449.07	257.5	204.42	257.5	113.35	257.5	-1.37
258	782.31	258	702.67	258	682.83	258	449.77	258	204.92	258	113.55	258	-1.34
258.5	781.81	258.5	702.37	258.5	683.03	258.5	450.37	258.5	205.42	258.5	113.85	258.5	-1.33
259	782.01	259	702.37	259	683.13	259	450.77	259	205.72	259	114.15	259	-1.36
259.5	782.01	259.5	702.37	259.5	683.23	259.5	451.27	259.5	206.22	259.5	114.35	259.5	-1.34
260	781.81	260	702.17	260	683.83	260	451.87	260	206.72	260	114.65	260	-1.3
260.5	781.51	260.5	702.07	260.5	683.83	260.5	452.67	260.5	207.12	260.5	114.95	260.5	-1.34
261	781.61	261	701.97	261	683.93	261	453.07	261	207.62	261	115.25	261	-1.29
261.5	781.71	261.5	702.37	261.5	684.03	261.5	453.57	261.5	208.12	261.5	115.35	261.5	-1.33
262	781.51	262	702.07	262	684.23	262	454.27	262	208.62	262	115.75	262	-1.33
262.5	781.51	262.5	701.47	262.5	684.53	262.5	454.77	262.5	208.92	262.5	115.95	262.5	-1.32
263	781.51	263	701.57	263	685.03	263	455.27	263	209.52	263	116.25	263	-1.29
263.5	781.41	263.5	701.27	263.5	684.93	263.5	455.67	263.5	209.92	263.5	116.55	263.5	-1.3
264	781.31	264	701.27	264	684.73	264	456.27	264	210.22	264	116.85	264	-1.3
264.5	781.21	264.5	701.27	264.5	684.73	264.5	456.97	264.5	210.62	264.5	117.05	264.5	-1.29
265	781.61	265	700.97	265	685.03	265	457.57	265	211.22	265	117.35	265	-1.27
265.5	781.41	265.5	700.97	265.5	685.23	265.5	457.87	265.5	211.72	265.5	117.65	265.5	-1.28
266	781.91	266	700.87	266	685.53	266	458.47	266	212.02	266	117.85	266	-1.28
266.5	781.61	266.5	701.07	266.5	685.83	266.5	458.87	266.5	212.62	266.5	118.15	266.5	-1.26
267	781.11	267	700.87	267	685.83	267	459.27	267	213.02	267	118.45	267	-1.23
267.5	781.31	267.5	700.67	267.5	686.03	267.5	459.77	267.5	213.42	267.5	118.75	267.5	-1.26
268	781.21	268	700.87	268	686.13	268	460.37	268	213.82	268	118.95	268	-1.28
268.5	781.31	268.5	700.47	268.5	686.43	268.5	460.97	268.5	214.22	268.5	119.25	268.5	-1.27
269	781.51	269	700.47	269	686.73	269	461.47	269	214.72	269	119.45	269	-1.22
269.5	781.01	269.5	700.37	269.5	686.83	269.5	461.87	269.5	215.32	269.5	119.85	269.5	-1.25
270	781.01	270	699.97	270	686.83	270	462.67	270	215.72	270	120.05	270	-1.27
270.5	780.91	270.5	699.87	270.5	686.73	270.5	463.07	270.5	216.12	270.5	120.35	270.5	-1.21
271	780.91	271	700.17	271	686.83	271	463.27	271	216.62	271	120.55	271	-1.23
271.5	781.11	271.5	699.87	271.5	687.03	271.5	463.77	271.5	217.02	271.5	120.75	271.5	-1.26
272	781.31	272	700.17	272	687.53	272	464.37	272	217.52	272	121.05	272	-1.24
272.5	781.41	272.5	699.87	272.5	687.53	272.5	465.07	272.5	217.92	272.5	121.35	272.5	-1.23
273	781.71	273	699.87	273	687.23	273	465.57	273	218.32	273	121.65	273	-1.23
273.5	781.51	273.5	699.87	273.5	687.63	273.5	466.07	273.5	218.72	273.5	121.85	273.5	-1.21
274	781.31	274	699.27	274	687.63	274	466.37	274	219.22	274	122.15	274	-1.2
274.5	781.11	274.5	700.07	274.5	688.13	274.5	466.77	274.5	219.82	274.5	122.45	274.5	-1.21
275	781.21	275	699.37	275	688.13	275	467.57	275	219.92	275	122.65	275	-1.21
275.5	781.21	275.5	699.27	275.5	688.13	275.5	467.87	275.5	220.52	275.5	122.95	275.5	-1.19
276	780.91	276	699.57	276	688.03	276	468.27	276	220.92	276	123.25	276	-1.2
276.5	781.11	276.5	699.37	276.5	688.43	276.5	468.77	276.5	221.22	276.5	123.55	276.5	-1.21
277	780.81	277	699.27	277	688.63	277	469.37	277	221.82	277	123.75	277	-1.17
277.5	781.01	277.5	698.77	277.5	688.73	277.5	469.87	277.5	222.22	277.5	124.05	277.5	-1.16
278	781.01	278	698.57	278	688.83	278	470.17	278	222.72	278	124.35	278	-1.2
278.5	780.91	278.5	698.47	278.5	689.03	278.5	470.97	278.5	223.02	278.5	124.45	278.5	-1.17
279	780.91	279	698.67	279	689.23	279	471.17	279	223.52	279	124.85	279	-1.15
279.5	781.01	279.5	698.97	279.5	688.93	279.5	471.97	279.5	223.82	279.5	125.15	279.5	-1.15
280	780.91	280	698.57	280	688.93	280	472.47	280	224.42	280	125.45	280	-1.16
280.5	780.81	280.5	698.47	280.5	689.03	280.5	472.67	280.5	224.92	280.5	125.85	280.5	-1.14
281	780.81	281	697.97	281	689.73	281	473.17	281	225.32	281	126.05	281	-1.13
281.5	780.51	281.5	698.37	281.5	689.53	281.5	473.67	281.5	225.72	281.5	126.25	281.5	-1.14
282	780.61	282	698.07	282	689.33	282	474.07	282	226.12	282	126.55	282	-1.1
282.5	780.61	282.5	697.87	282.5	689.93	282.5	474.57	282.5	226.52	282.5	126.85	282.5	-1.09
283	780.51	283	697.97	283	690.03	283	475.17	283	227.12	283	127.15	283	-1.07
283.5	780.31	283.5	697.67	283.5	690.33	283.5	475.67	283.5	227.32	283.5	127.35	283.5	-1.11
284	780.51	284	697.67	284	690.33	284	476.17	284	227.72	284	127.55	284	-1.09
284.5	780.91	284.5	697.27	284.5	690.53	284.5	476.67	284.5	228.32	284.5	127.85	284.5	-1.13
285	781.01	285	696.97	285	690.53	285	477.07	285	228.62	285	128.15	285	-1.09
285.5	780.81	285.5	697.07	285.5	690.63	285.5	477.47	285.5	229.12	285.5	128.45	285.5	-1.09
286	780.81	286	696.77	286	690.73	286	477.77	286	229.42	286	128.65	286	-1.06
286.5	780.41	286.5	696.87	286.5	691.03	286.5	478.17	286.5	230.02	286.5	128.95	286.5	-1.08
287	780.21	287	696.67	287	690.73	287	478.77	287	230.52	287	129.25	287	-1.1
287.5	780.31	287.5	696.87	287.5	691.03	287.5	479.07	287.5	230.92	287.5	129.65	287.5	-1.08
288	780.01	288	696.97	288	691.03	288	479.47	288	231.42	288	129.85	288	-1.04
288.5	780.01	288.5	696.17	288.5	690.93	288.5	479.97	288.5	231.72	288.5	130.05	288.5	-1.06
289	779.91	289	696.77	289	691.33	289	480.57	289	232.22	289	130.35	289	-1.04
289.5	779.81	289.5	696.17	289.5	691.63	289.5	481.17	289.5	232.42	289.5	130.65	289.5	-1.03
290	780.11	290	696.27	290	691.73	290	481.57	290	233.12	290	130.95	290	-0.99
290.5	779.91	290.5	696.17	290.5	691.33	290.5	482.07	290.5	233.42	290.5	131.25	290.5	-0.99
291	780.01	291	696.17	291	691.63	291	482.57	291	233.92	291	131.45	291	-1.03
291.5	779.81	291.5	696.17	291.5	691.83	291.5	482.97	291.5	234.22	291.5	131.65	291.5	-1
292	780.41	292	696.27	292	691.93	292	483.27	292	234.72	292	131.95	292	-0.98
292.5	780.11	292.5	695.87	292.5	692.03	292.5	483.77	292.5	235.12	292.5	132.35	292.5	-0.99
293	779.81	293	696.17	293	692.23	293	484.47	293	235.72	293	132.55	293	-1
293.5	779.91	293.5	695.77	293.5	692.13	293.5	484.57	293.5	236.12	293.5	132.85	293.5	-1.01
294	780.21	294	695.97	294	691.73	294	485.07	294	236.52	294	133.05	294	-0.98
294.5	779.91	294.5	695.87	294.5	692.23	294.5	485.67	294.5	236.82	294.5	133.25	294.5	-0.96
295	779.81	295	695.77	295	692.23	295	485.97	295	237.22	295	133.35	295	-0.99
295.5	779.91	295.5	695.57	295.5	692.33	295.5	486.67	295.5	237.72	295.5	133.75	295.5	-0.99
296	779.51	296	695.27	296	692.53	296	486.87	296	238.12	296	134.15	296	-1.01
296.5	779.21	296.5	695.07	296.5	692.23	296.5	487.27	296.5	238.52	296.5	134.25	296.5	-0.99
297	779.21	297	695.27	297	692.63	297	487.67	297	239.02	297	134.65	297	-0.99
297.5	779.21	297.5	695.27	297.5	692.83	297.5	487.97	297.5	239.42	297.5	134.95	297.5	-0.98
298	779.51	298	694.97	298	692.73	298	488.27	298	239.92	298	135.15	298	-0.95
298.5	779.61	298.5	694.57	298.5	692.53	298.5	488.67	298.5	240.22	298.5	135.35	298.5	-0.95
299	779.21	299	694.97	299	692.63	299	489.17	299	240.82	299	135.75	299	-0.95
299.5	779.31	299.5	695.17	299.5	692.53	299.5	489.67	299.5	241.22	299.5	135.95	299.5	-0.95
300	779.21	300	694.87	300	692.63	300	490.17	300	241.32	300	136.15	300	-0.95
300.5	779.01	300.5	694.77	300.5	693.03	300.5	490.57	300.5	242.02	300.5	136.45	300.5	-0.95
301	779.11	301	694.57	301	693.23	301	490.67	301	242.52	301	136.85	301	-0.94
301.5	779.01	301.5	694.57	301.5	692.83	301.5	491.37	301.5	242.72	301.5	137.15	301.5	-0.89
302	778.61	302	694.57	302	693.03	302	491.67	302	243.32	302	137.25	302	-0.87
302.5	779.01	302.5	694.47	302.5	693.33	302.5	492.37	302.5	243.62	302.5	137.65	302.5	-0.87
303	779.11	303	694.27	303	693.23	303	492.77	303	244.12	303	137.95	303	-0.89
303.5	778.81	303.5	694.47	303.5	693.33	303.5	493.07	303.5	244.52	303.5	138.15	303.5	-0.86
304	778.81	304	694.37	304	693.03	304	493.47	304	245.02	304	138.45	304	-0.88
304.5	779.11	304.5	694.07	304.5	693.43	304.5	493.77	304.5	245.42	304.5	138.65	304.5	-0.85
305	779.01	305	694.17	305	693.33	305	494.17	305	245.72	305	138.95	305	-0.87
305.5	779.11	305.5	693.67	305.5	693.63	305.5	494.87	305.5	246.12	305.5	139.25	305.5	-0.84
306	778.81	306	694.07	306	693.93	306	494.97	306	246.62	306	139.55	306	-0.85
306.5	779.11	306.5	693.87	306.5	693.73	306.5	495.67	306.5	247.12	306.5	139.65	306.5	-0.85
307	779.01	307	693.87	307	693.93	307	495.97	307	247.32	307	139.95	307	-0.86
307.5	779.21	307.5	693.67	307.5	694.03	307.5	496.47	307.5	247.72	307.5	140.35	307.5	-0.84
308	778.61	308	694.07	308	693.93	308	496.87	308	248.42	308	140.55	308	-0.87
308.5	778.71	308.5	693.57	308.5	693.93	308.5	497.27	308.5	248.92	308.5	140.85	308.5	-0.84
309	778.61	309	693.37	309	693.93	309	497.47	309	249.22	309	140.95	309	-0.82
309.5	779.01	309.5	693.17	309.5	693.83	309.5	497.77	309.5	249.62	309.5	141.25	309.5	-0.83
310	779.31	310	693.37	310	693.83	310	498.37	310	249.92	310	141.65	310	-0.81
310.5	779.11	310.5	693.67	310.5	693.93	310.5	498.67	310.5	250.52	310.5	141.85	310.5	-0.79
311	779.01	311	693.27	311	693.73	311	499.27	311	250.92	311	142.05	311	-0.8
311.5	779.11	311.5	693.27	311.5	693.73	311.5	499.67	311.5	251.32	311.5	142.35	311.5	-0.81
312	779.01	312	693.27	312	693.53	312	500.17	312	251.82	312	142.65	312	-0.8
312.5	778.81	312.5	692.97	312.5	693.83	312.5	500.67	312.5	252.12	312.5	142.95	312.5	-0.77
313	778.81	313	692.97	313	693.83	313	500.97	313	252.42	313	143.25	313	-0.76
313.5	778.81	313.5	692.57	313.5	693.63	313.5	501.27	313.5	252.92	313.5	143.55	313.5	-0.77
314	778.91	314	692.67	314	693.73	314	501.57	314	253.42	314	143.75	314	-0.77
314.5	778.91	314.5	692.47	314.5	694.03	314.5	501.97	314.5	253.82	314.5	143.95	314.5	-0.72
315	778.91	315	692.27	315	694.03	315	502.47	315	254.32	315	144.35	315	-0.76
315.5	778.41	315.5	692.37	315.5	694.33	315.5	502.77	315.5	254.62	315.5	144.65	315.5	-0.76
316	778.51	316	692.37	316	694.33	316	503.37	316	255.12	316	144.85	316	-0.73
316.5	778.61	316.5	692.37	316.5	694.43	316.5	503.67	316.5	255.42	316.5	145.15	316.5	-0.75
317	778.31	317	692.27	317	694.03	317	504.07	317	256.12	317	145.45	317	-0.75
317.5	778.41	317.5	691.77	317.5	694.13	317.5	504.37	317.5	256.32	317.5	145.75	317.5	-0.7
318	778.21	318	691.77	318	694.43	318	504.87	318	256.72	318	146.05	318	-0.72
318.5	777.81	318.5	691.97	318.5	694.33	318.5	505.27	318.5	257.02	318.5	146.35	318.5	-0.73
319	777.81	319	691.97	319	694.23	319	505.67	319	257.52	319	146.55	319	-0.7
319.5	777.91	319.5	691.77	319.5	694.43	319.5	506.27	319.5	257.92	319.5	146.75	319.5	-0.68
320	778.11	320	691.57	320	694.13	320	506.57	320	258.22	320	147.05	320	-0.69
320.5	778.21	320.5	691.37	320.5	694.03	320.5	506.77	320.5	258.52	320.5	147.35	320.5	-0.7
321	778.11	321	691.37	321	694.13	321	507.17	321	259.12	321	147.55	321	-0.72
321.5	777.81	321.5	691.57	321.5	694.13	321.5	507.27	321.5	259.52	321.5	147.85	321.5	-0.72
322	777.41	322	691.67	322	694.43	322	507.67	322	260.02	322	148.15	322	-0.69
322.5	777.81	322.5	691.27	322.5	693.93	322.5	507.97	322.5	260.42	322.5	148.45	322.5	-0.68
323	778.31	323	691.37	323	694.13	323	508.57	323	260.72	323	148.65	323	-0.68
323.5	778.51	323.5	691.17	323.5	693.73	323.5	508.87	323.5	261.32	323.5	148.85	323.5	-0.72
324	778.21	324	690.97	324	693.83	324	509.07	324	261.62	324	149.25	324	-0.64
324.5	778.01	324.5	690.87	324.5	694.13	324.5	509.37	324.5	262.02	324.5	149.55	324.5	-0.69
325	777.91	325	690.87	325	693.93	325	509.77	325	262.32	325	149.75	325	-0.68
325.5	778.01	325.5	690.77	325.5	693.93	325.5	510.17	325.5	262.72	325.5	150.05	325.5	-0.67
326	777.51	326	690.57	326	693.53	326	510.57	326	263.22	326	150.15	326	-0.62
326.5	777.61	326.5	690.37	326.5	694.03	326.5	510.97	326.5	263.62	326.5	150.55	326.5	-0.62
327	778.21	327	690.57	327	694.03	327	511.17	327	264.12	327	150.85	327	-0.63
327.5	778.21	327.5	690.47	327.5	693.73	327.5	511.57	327.5	264.72	327.5	151.15	327.5	-0.64
328	778.21	328	690.47	328	693.93	328	512.07	328	265.12	328	151.35	328	-0.66
328.5	778.01	328.5	690.27	328.5	693.73	328.5	512.37	328.5	265.42	328.5	151.65	328.5	-0.63
329	777.61	329	690.37	329	694.03	329	512.57	329	265.82	329	151.95	329	-0.59
329.5	777.51	329.5	690.37	329.5	694.03	329.5	512.87	329.5	266.42	329.5	152.05	329.5	-0.61
330	777.61	330	690.47	330	693.73	330	513.17	330	266.72	330	152.35	330	-0.65
330.5	778.01	330.5	690.17	330.5	693.73	330.5	513.57	330.5	267.12	330.5	152.75	330.5	-0.62
331	778.11	331	689.97	331	694.03	331	513.77	331	267.52	331	152.95	331	-0.59
331.5	777.81	331.5	689.77	331.5	693.93	331.5	514.27	331.5	267.92	331.5	153.15	331.5	-0.59
332	777.91	332	689.97	332	693.53	332	514.67	332	268.32	332	153.45	332	-0.6
332.5	777.71	332.5	689.97	332.5	694.03	332.5	515.07	332.5	268.72	332.5	153.75	332.5	-0.58
333	777.71	333	689.67	333	693.83	333	515.47	333	269.02	333	153.95	333	-0.57
333.5	777.61	333.5	689.97	333.5	693.73	333.5	515.77	333.5	269.52	333.5	154.25	333.5	-0.59
334	777.71	334	689.67	334	693.93	334	515.97	334	269.92	334	154.55	334	-0.59
334.5	777.51	334.5	689.47	334.5	693.83	334.5	516.67	334.5	270.12	334.5	154.75	334.5	-0.59
335	777.71	335	689.27	335	693.63	335	516.97	335	270.72	335	155.15	335	-0.57
335.5	777.21	335.5	689.37	335.5	694.03	335.5	517.37	335.5	271.12	335.5	155.35	335.5	-0.58
336	777.41	336	689.17	336	693.73	336	517.57	336	271.52	336	155.65	336	-0.55
336.5	777.11	336.5	688.87	336.5	693.93	336.5	517.67	336.5	271.82	336.5	155.85	336.5	-0.55
337	777.11	337	688.97	337	693.53	337	518.07	337	272.32	337	156.15	337	-0.56
337.5	777.21	337.5	688.57	337.5	693.53	337.5	518.47	337.5	272.62	337.5	156.45	337.5	-0.52
338	777.31	338	688.67	338	693.63	338	518.77	338	273.02	338	156.75	338	-0.54
338.5	776.91	338.5	688.87	338.5	693.43	338.5	518.87	338.5	273.42	338.5	156.95	338.5	-0.53
339	776.61	339	688.77	339	693.03	339	519.27	339	273.82	339	157.15	339	-0.58
339.5	776.71	339.5	688.47	339.5	693.03	339.5	519.57	339.5	274.12	339.5	157.35	339.5	-0.51
340	776.81	340	688.27	340	693.63	340	519.97	340	274.52	340	157.75	340	-0.53
340.5	776.71	340.5	688.47	340.5	693.63	340.5	520.47	340.5	275.02	340.5	158.05	340.5	-0.53
341	776.71	341	688.37	341	693.63	341	520.77	341	275.42	341	158.35	341	-0.5
341.5	776.71	341.5	688.37	341.5	693.43	341.5	521.17	341.5	275.82	341.5	158.55	341.5	-0.52
342	776.91	342	687.77	342	693.53	342	521.37	342	276.22	342	158.95	342	-0.53
342.5	776.61	342.5	687.87	342.5	693.13	342.5	521.77	342.5	276.52	342.5	159.05	342.5	-0.49
343	776.41	343	687.47	343	693.23	343	521.97	343	277.02	343	159.45	343	-0.49
343.5	776.11	343.5	687.57	343.5	693.33	343.5	522.17	343.5	277.42	343.5	159.75	343.5	-0.46
344	776.71	344	687.57	344	693.03	344	522.67	344	277.82	344	159.75	344	-0.46
344.5	776.71	344.5	687.67	344.5	693.13	344.5	522.87	344.5	278.12	344.5	160.15	344.5	-0.48
345	776.51	345	687.27	345	693.23	345	523.27	345	278.62	345	160.35	345	-0.44
345.5	776.51	345.5	687.47	345.5	693.03	345.5	523.37	345.5	278.82	345.5	160.85	345.5	-0.44
346	776.81	346	687.57	346	693.23	346	523.57	346	279.22	346	161.05	346	-0.43
346.5	776.31	346.5	687.47	346.5	693.23	346.5	524.07	346.5	279.72	346.5	161.35	346.5	-0.43
347	776.11	347	687.67	347	693.23	347	524.47	347	280.12	347	161.45	347	-0.43
347.5	776.21	347.5	687.77	347.5	693.43	347.5	524.87	347.5	280.52	347.5	161.75	347.5	-0.45
348	776.21	348	687.17	348	693.03	348	525.07	348	280.92	348	161.95	348	-0.43
348.5	776.21	348.5	687.37	348.5	693.23	348.5	525.27	348.5	281.42	348.5	162.35	348.5	-0.43
349	776.11	349	687.07	349	692.83	349	525.57	349	281.62	349	162.55	349	-0.44
349.5	776.01	349.5	686.97	349.5	693.13	349.5	525.97	349.5	282.02	349.5	162.85	349.5	-0.45
350	775.91	350	687.07	350	693.03	350	526.37	350	282.52	350	163.25	350	-0.42
350.5	776.31	350.5	687.57	350.5	693.03	350.5	526.57	350.5	282.82	350.5	163.35	350.5	-0.4
351	776.21	351	686.77	351	692.93	351	526.77	351	283.22	351	163.75	351	-0.42
351.5	775.91	351.5	686.57	351.5	693.03	351.5	527.27	351.5	283.62	351.5	163.95	351.5	-0.4
352	776.21	352	686.67	352	693.03	352	527.47	352	284.02	352	164.15	352	-0.39
352.5	776.01	352.5	686.37	352.5	692.63	352.5	527.77	352.5	284.42	352.5	164.45	352.5	-0.39
353	775.71	353	686.17	353	692.93	353	528.27	353	284.82	353	164.75	353	-0.39
353.5	775.71	353.5	686.17	353.5	692.73	353.5	528.17	353.5	285.12	353.5	165.05	353.5	-0.34
354	776.01	354	685.97	354	693.03	354	528.67	354	285.52	354	165.25	354	-0.37
354.5	776.11	354.5	686.37	354.5	692.93	354.5	529.07	354.5	286.02	354.5	165.45	354.5	-0.35
355	776.01	355	686.07	355	692.83	355	529.37	355	286.32	355	165.85	355	-0.34
355.5	775.91	355.5	686.07	355.5	693.13	355.5	529.47	355.5	286.72	355.5	166.05	355.5	-0.36
356	776.11	356	685.87	356	692.83	356	529.87	356	287.22	356	166.35	356	-0.36
356.5	776.21	356.5	685.67	356.5	692.63	356.5	530.17	356.5	287.62	356.5	166.55	356.5	-0.34
357	776.01	357	685.47	357	692.33	357	530.87	357	288.12	357	166.85	357	-0.35
357.5	776.31	357.5	685.47	357.5	692.53	357.5	530.77	357.5	288.42	357.5	167.15	357.5	-0.35
358	776.01	358	685.17	358	692.13	358	531.07	358	288.82	358	167.35	358	-0.34
358.5	776.01	358.5	685.17	358.5	692.33	358.5	531.47	358.5	289.22	358.5	167.75	358.5	-0.32
359	775.91	359	685.27	359	692.13	359	531.87	359	289.42	359	167.95	359	-0.34
359.5	775.91	359.5	685.37	359.5	692.23	359.5	532.27	359.5	289.92	359.5	168.25	359.5	-0.35
360	775.51	360	685.27	360	692.13	360	532.37	360	290.22	360	168.55	360	-0.36
360.5	775.61	360.5	685.47	360.5	692.23	360.5	532.67	360.5	290.72	360.5	168.85	360.5	-0.36
361	775.31	361	685.17	361	692.43	361	532.97	361	291.12	361	169.05	361	-0.33
361.5	776.01	361.5	684.67	361.5	692.03	361.5	533.17	361.5	291.42	361.5	169.45	361.5	-0.34
362	775.71	362	684.87	362	692.13	362	533.37	362	291.82	362	169.65	362	-0.31
362.5	775.61	362.5	684.57	362.5	692.43	362.5	533.87	362.5	292.42	362.5	169.85	362.5	-0.31
363	775.81	363	684.67	363	692.23	363	534.27	363	292.82	363	170.15	363	-0.32
363.5	775.71	363.5	684.47	363.5	692.03	363.5	534.47	363.5	293.12	363.5	170.55	363.5	-0.26
364	775.91	364	684.47	364	691.73	364	534.67	364	293.62	364	170.55	364	-0.28
364.5	775.61	364.5	684.07	364.5	691.93	364.5	535.07	364.5	294.02	364.5	170.95	364.5	-0.29
365	775.61	365	683.87	365	691.73	365	535.37	365	294.12	365	171.25	365	-0.3
365.5	775.61	365.5	684.07	365.5	691.63	365.5	535.27	365.5	294.72	365.5	171.45	365.5	-0.28
366	775.71	366	683.77	366	691.83	366	535.67	366	295.02	366	171.75	366	-0.3
366.5	775.61	366.5	683.37	366.5	691.93	366.5	535.77	366.5	295.32	366.5	171.95	366.5	-0.26
367	775.51	367	683.77	367	691.33	367	535.87	367	295.62	367	172.25	367	-0.24
367.5	775.61	367.5	683.67	367.5	691.83	367.5	536.17	367.5	296.12	367.5	172.45	367.5	-0.24
368	775.21	368	683.47	368	691.53	368	536.57	368	296.42	368	172.85	368	-0.24
368.5	775.61	368.5	683.47	368.5	691.63	368.5	536.97	368.5	296.82	368.5	173.05	368.5	-0.24
369	775.31	369	683.27	369	691.43	369	537.27	369	297.12	369	173.45	369	-0.23
369.5	775.21	369.5	683.37	369.5	691.23	369.5	537.57	369.5	297.72	369.5	173.65	369.5	-0.2
370	775.11	370	683.37	370	691.13	370	537.87	370	297.92	370	174.05	370	-0.19
370.5	774.91	370.5	683.67	370.5	691.03	370.5	538.07	370.5	298.42	370.5	174.15	370.5	-0.21
371	774.81	371	683.67	371	691.33	371	538.27	371	298.72	371	174.45	371	-0.23
371.5	774.81	371.5	683.07	371.5	691.33	371.5	538.67	371.5	299.02	371.5	174.65	371.5	-0.19
372	774.91	372	683.27	372	691.23	372	538.87	372	299.62	372	175.05	372	-0.2
372.5	774.41	372.5	683.07	372.5	691.13	372.5	539.17	372.5	299.92	372.5	175.35	372.5	-0.22
373	774.61	373	683.27	373	690.93	373	539.57	373	300.22	373	175.65	373	-0.18
373.5	774.61	373.5	682.77	373.5	691.03	373.5	539.67	373.5	300.72	373.5	175.85	373.5	-0.15
374	774.71	374	683.07	374	690.93	374	539.97	374	301.02	374	176.25	374	-0.17
374.5	774.81	374.5	682.97	374.5	690.93	374.5	540.37	374.5	301.42	374.5	176.25	374.5	-0.2
375	774.81	375	683.07	375	690.93	375	540.47	375	301.82	375	176.55	375	-0.18
375.5	774.71	375.5	682.67	375.5	690.93	375.5	540.77	375.5	302.12	375.5	176.95	375.5	-0.16
376	774.51	376	682.47	376	690.63	376	540.87	376	302.62	376	177.35	376	-0.15
376.5	774.61	376.5	682.37	376.5	690.73	376.5	541.27	376.5	302.92	376.5	177.55	376.5	-0.13
377	774.51	377	682.37	377	691.13	377	541.27	377	303.22	377	177.75	377	-0.12
377.5	774.71	377.5	682.17	377.5	690.93	377.5	541.77	377.5	303.72	377.5	177.95	377.5	-0.17
378	774.51	378	682.47	378	690.63	378	542.07	378	304.22	378	178.35	378	-0.12
378.5	774.41	378.5	682.27	378.5	690.33	378.5	542.37	378.5	304.62	378.5	178.45	378.5	-0.14
379	774.51	379	681.67	379	690.33	379	542.37	379	304.82	379	178.75	379	-0.1
379.5	774.61	379.5	682.17	379.5	690.43	379.5	542.77	379.5	305.12	379.5	179.05	379.5	-0.08
380	774.51	380	682.27	380	690.53	380	542.77	380	305.52	380	179.15	380	-0.12
380.5	774.61	380.5	682.27	380.5	690.33	380.5	543.07	380.5	306.02	380.5	179.55	380.5	-0.12
381	774.21	381	682.07	381	690.23	381	543.27	381	306.22	381	179.85	381	-0.11
381.5	774.11	381.5	681.97	381.5	689.93	381.5	543.77	381.5	306.52	381.5	180.15	381.5	-0.08
382	774.11	382	681.97	382	690.23	382	544.17	382	306.92	382	180.45	382	-0.07
382.5	773.71	382.5	681.67	382.5	690.03	382.5	544.47	382.5	307.42	382.5	180.65	382.5	-0.1
383	774.31	383	681.27	383	690.03	383	544.57	383	307.82	383	180.85	383	-0.09
383.5	774.31	383.5	681.57	383.5	690.03	383.5	544.77	383.5	308.22	383.5	181.25	383.5	-0.07
384	773.61	384	681.57	384	689.83	384	544.97	384	308.52	384	181.55	384	-0.1
384.5	774.21	384.5	681.37	384.5	689.63	384.5	545.17	384.5	308.92	384.5	181.75	384.5	-0.05
385	774.01	385	681.47	385	689.43	385	545.47	385	309.52	385	182.05	385	-0.06
385.5	774.31	385.5	681.17	385.5	689.73	385.5	545.77	385.5	309.72	385.5	182.25	385.5	-0.05
386	774.11	386	681.37	386	689.63	386	545.77	386	310.22	386	182.65	386	-0.05
386.5	773.81	386.5	681.17	386.5	689.83	386.5	546.07	386.5	310.42	386.5	182.75	386.5	-0.04
387	773.81	387	681.17	387	689.83	387	546.37	387	310.82	387	183.15	387	-0.03
387.5	774.11	387.5	680.97	387.5	689.83	387.5	546.47	387.5	311.12	387.5	183.35	387.5	-0.02
388	773.91	388	680.77	388	689.33	388	546.87	388	311.52	388	183.55	388	-0.01
388.5	773.41	388.5	680.97	388.5	689.53	388.5	546.97	388.5	312.02	388.5	183.95	388.5	-0.02
389	773.51	389	680.67	389	689.13	389	547.27	389	312.32	389	184.15	389	0.01
389.5	773.51	389.5	680.97	389.5	688.63	389.5	547.67	389.5	312.82	389.5	184.45	389.5	-0.01
390	773.71	390	680.67	390	688.93	390	547.67	390	313.32	390	184.65	390	0.01
390.5	773.71	390.5	680.77	390.5	688.93	390.5	547.87	390.5	313.62	390.5	184.85	390.5	-0.03
391	774.01	391	680.77	391	688.83	391	547.87	391	314.12	391	185.25	391	0.01
391.5	774.11	391.5	680.47	391.5	688.63	391.5	548.07	391.5	314.32	391.5	185.35	391.5	0.02
392	773.91	392	680.67	392	688.83	392	548.67	392	314.72	392	185.75	392	0.02
392.5	773.81	392.5	680.57	392.5	688.93	392.5	548.87	392.5	315.12	392.5	186.05	392.5	0
393	773.61	393	680.47	393	689.03	393	548.97	393	315.22	393	186.25	393	0.01
393.5	773.41	393.5	680.47	393.5	688.93	393.5	549.37	393.5	315.72	393.5	186.55	393.5	0.01
394	773.21	394	680.47	394	688.83	394	549.57	394	316.12	394	186.85	394	0.02
394.5	773.31	394.5	680.17	394.5	689.03	394.5	549.57	394.5	316.52	394.5	187.05	394.5	0.04
395	773.51	395	680.07	395	689.13	395	549.57	395	316.62	395	187.35	395	0.03
395.5	773.31	395.5	680.07	395.5	688.73	395.5	549.97	395.5	317.12	395.5	187.65	395.5	0.09
396	773.11	396	679.97	396	688.83	396	550.27	396	317.62	396	187.85	396	0.06
396.5	773.21	396.5	680.07	396.5	688.43	396.5	550.37	396.5	317.82	396.5	188.15	396.5	0.04
397	773.01	397	680.07	397	688.43	397	550.47	397	318.22	397	188.35	397	0.08
397.5	773.11	397.5	679.97	397.5	688.23	397.5	550.97	397.5	318.62	397.5	188.65	397.5	0.08
398	773.21	398	679.77	398	688.33	398	551.07	398	319.22	398	188.95	398	0.08
398.5	773.41	398.5	679.57	398.5	688.13	398.5	551.47	398.5	319.52	398.5	189.15	398.5	0.08
399	773.51	399	679.67	399	688.23	399	551.47	399	319.62	399	189.35	399	0.11
399.5	773.61	399.5	679.77	399.5	687.83	399.5	551.87	399.5	320.12	399.5	189.65	399.5	0.12
400	773.61	400	679.57	400	687.93	400	551.87	400	320.42	400	189.95	400	0.11
400.5	773.81	400.5	679.47	400.5	687.93	400.5	551.87	400.5	320.82	400.5	190.25	400.5	0.11
401	773.31	401	679.07	401	688.03	401	552.47	401	321.32	401	190.45	401	0.12
401.5	773.21	401.5	679.17	401.5	687.73	401.5	552.57	401.5	321.62	401.5	190.55	401.5	0.16
402	773.51	402	679.07	402	687.83	402	552.77	402	322.02	402	190.95	402	0.13
402.5	773.51	402.5	678.97	402.5	687.73	402.5	553.07	402.5	322.22	402.5	191.25	402.5	0.15
403	773.51	403	678.57	403	687.23	403	553.37	403	322.82	403	191.55	403	0.15
403.5	773.41	403.5	678.47	403.5	687.43	403.5	553.67	403.5	323.22	403.5	191.75	403.5	0.17
404	773.51	404	678.67	404	687.33	404	554.07	404	323.52	404	192.05	404	0.16
404.5	773.21	404.5	678.07	404.5	687.43	404.5	553.87	404.5	323.72	404.5	192.35	404.5	0.15
405	773.61	405	678.27	405	687.43	405	554.27	405	324.22	405	192.65	405	0.16
405.5	773.41	405.5	678.47	405.5	687.33	405.5	554.17	405.5	324.52	405.5	192.85	405.5	0.16
406	773.61	406	678.27	406	687.53	406	554.37	406	324.92	406	193.05	406	0.18
406.5	773.51	406.5	678.37	406.5	687.43	406.5	554.47	406.5	325.42	406.5	193.35	406.5	0.19
407	773.31	407	678.17	407	687.13	407	554.67	407	325.62	407	193.65	407	0.18
407.5	773.11	407.5	678.07	407.5	687.33	407.5	554.97	407.5	325.92	407.5	193.85	407.5	0.17
408	773.21	408	677.67	408	686.93	408	555.17	408	326.32	408	194.25	408	0.17
408.5	773.11	408.5	677.57	408.5	686.93	408.5	555.47	408.5	326.92	408.5	194.45	408.5	0.21
409	773.41	409	677.07	409	686.73	409	555.77	409	327.32	409	194.65	409	0.21
409.5	773.21	409.5	677.37	409.5	686.93	409.5	555.97	409.5	327.72	409.5	194.95	409.5	0.25
410	773.31	410	677.47	410	687.03	410	555.97	410	327.82	410	195.05	410	0.2
410.5	773.21	410.5	677.57	410.5	686.53	410.5	556.07	410.5	328.42	410.5	195.45	410.5	0.23
411	773.31	411	677.37	411	686.33	411	556.47	411	328.72	411	195.55	411	0.27
411.5	773.61	411.5	677.37	411.5	686.43	411.5	556.77	411.5	329.02	411.5	195.85	411.5	0.26
412	773.41	412	677.17	412	686.53	412	556.77	412	329.42	412	196.15	412	0.26
412.5	773.31	412.5	677.47	412.5	686.43	412.5	557.07	412.5	330.02	412.5	196.35	412.5	0.25
413	773.21	413	677.37	413	686.23	413	557.37	413	330.22	413	196.65	413	0.25
413.5	772.81	413.5	677.37	413.5	686.43	413.5	557.27	413.5	330.72	413.5	196.85	413.5	0.25
414	772.71	414	677.47	414	686.43	414	557.37	414	330.92	414	197.05	414	0.26
414.5	772.61	414.5	676.77	414.5	686.23	414.5	557.97	414.5	331.22	414.5	197.45	414.5	0.28
415	772.91	415	677.07	415	686.03	415	558.07	415	331.72	415	197.65	415	0.27
415.5	772.41	415.5	677.17	415.5	686.13	415.5	558.37	415.5	332.12	415.5	197.95	415.5	0.24
416	772.31	416	676.97	416	685.83	416	558.37	416	332.72	416	198.25	416	0.24
416.5	772.31	416.5	677.27	416.5	686.23	416.5	558.57	416.5	332.82	416.5	198.55	416.5	0.31
417	772.21	417	676.87	417	685.73	417	558.87	417	333.42	417	198.85	417	0.29
417.5	772.41	417.5	676.87	417.5	686.23	417.5	559.07	417.5	333.92	417.5	199.05	417.5	0.28
418	772.41	418	676.57	418	685.63	418	559.47	418	334.32	418	199.15	418	0.33
418.5	772.31	418.5	676.47	418.5	685.43	418.5	559.47	418.5	334.62	418.5	199.55	418.5	0.33
419	772.31	419	676.07	419	685.53	419	559.67	419	334.82	419	199.85	419	0.32
419.5	772.31	419.5	676.27	419.5	685.73	419.5	560.07	419.5	335.02	419.5	200.05	419.5	0.26
420	772.51	420	676.47	420	685.63	420	560.37	420	335.82	420	200.35	420	0.31
420.5	772.51	420.5	676.57	420.5	685.63	420.5	560.37	420.5	336.22	420.5	200.75	420.5	0.36
421	772.71	421	676.27	421	685.93	421	560.37	421	336.62	421	200.85	421	0.34
421.5	772.81	421.5	676.07	421.5	685.53	421.5	560.57	421.5	337.12	421.5	201.15	421.5	0.34
422	772.41	422	676.07	422	685.13	422	560.67	422	337.32	422	201.45	422	0.34
422.5	772.71	422.5	675.87	422.5	685.23	422.5	560.67	422.5	337.82	422.5	201.75	422.5	0.35
423	772.31	423	675.67	423	685.03	423	561.17	423	338.22	423	201.95	423	0.36
423.5	772.21	423.5	675.77	423.5	684.83	423.5	561.37	423.5	338.62	423.5	202.25	423.5	0.37
424	772.01	424	675.87	424	684.73	424	561.37	424	339.02	424	202.65	424	0.38
424.5	772.01	424.5	675.57	424.5	684.73	424.5	561.57	424.5	339.32	424.5	202.85	424.5	0.36
425	771.81	425	675.47	425	684.83	425	561.77	425	339.92	425	203.05	425	0.38
425.5	771.91	425.5	675.27	425.5	684.93	425.5	561.77	425.5	340.02	425.5	203.45	425.5	0.4
426	771.81	426	675.17	426	684.43	426	562.17	426	340.32	426	203.55	426	0.39
426.5	772.11	426.5	675.07	426.5	684.23	426.5	562.27	426.5	340.52	426.5	203.85	426.5	0.4
427	772.21	427	674.97	427	684.43	427	562.27	427	340.72	427	204.15	427	0.39
427.5	772.31	427.5	675.17	427.5	684.43	427.5	562.57	427.5	341.12	427.5	204.55	427.5	0.4
428	772.31	428	674.67	428	684.73	428	562.87	428	341.32	428	204.85	428	0.42
428.5	772.41	428.5	674.57	428.5	684.13	428.5	562.87	428.5	341.62	428.5	204.95	428.5	0.4
429	772.21	429	674.47	429	684.13	429	563.17	429	341.82	429	205.35	429	0.44
429.5	772.21	429.5	674.27	429.5	684.33	429.5	563.47	429.5	342.12	429.5	205.55	429.5	0.45
430	772.31	430	674.27	430	684.23	430	563.67	430	342.52	430	205.85	430	0.43
430.5	772.11	430.5	674.67	430.5	683.83	430.5	563.47	430.5	342.92	430.5	206.05	430.5	0.44
431	772.21	431	674.17	431	683.93	431	563.97	431	343.02	431	206.35	431	0.45
431.5	772.21	431.5	674.47	431.5	683.63	431.5	563.97	431.5	343.72	431.5	206.55	431.5	0.47
432	772.21	432	674.07	432	683.33	432	564.37	432	344.02	432	206.85	432	0.46
432.5	772.01	432.5	674.07	432.5	683.23	432.5	564.47	432.5	344.32	432.5	207.05	432.5	0.48
433	772.11	433	673.87	433	683.33	433	564.57	433	344.62	433	207.35	433	0.45
433.5	772.11	433.5	674.47	433.5	682.93	433.5	564.77	433.5	344.82	433.5	207.65	433.5	0.43
434	772.01	434	674.07	434	682.93	434	564.67	434	345.42	434	207.85	434	0.43
434.5	772.21	434.5	674.07	434.5	682.73	434.5	565.07	434.5	345.72	434.5	208.25	434.5	0.48
435	772.21	435	674.07	435	682.73	435	565.17	435	346.12	435	208.35	435	0.47
435.5	772.01	435.5	673.87	435.5	682.83	435.5	565.17	435.5	346.72	435.5	208.75	435.5	0.55
436	772.01	436	673.67	436	682.53	436	565.47	436	346.72	436	208.85	436	0.51
436.5	772.01	436.5	673.77	436.5	682.63	436.5	565.67	436.5	347.02	436.5	208.95	436.5	0.54
437	771.71	437	673.47	437	682.63	437	565.57	437	347.42	437	209.45	437	0.51
437.5	771.61	437.5	673.57	437.5	682.43	437.5	565.87	437.5	347.62	437.5	209.55	437.5	0.49
438	771.81	438	673.57	438	682.53	438	565.87	438	348.02	438	209.85	438	0.51
438.5	771.81	438.5	673.37	438.5	682.43	438.5	565.97	438.5	348.52	438.5	210.15	438.5	0.53
439	771.81	439	673.77	439	682.23	439	566.37	439	348.52	439	210.35	439	0.51
439.5	772.01	439.5	673.77	439.5	682.33	439.5	566.27	439.5	348.92	439.5	210.65	439.5	0.54
440	771.81	440	673.47	440	682.43	440	566.37	440	349.32	440	210.95	440	0.55
440.5	771.61	440.5	673.27	440.5	682.03	440.5	566.57	440.5	349.72	440.5	211.15	440.5	0.57
441	771.61	441	672.67	441	682.03	441	566.77	441	350.02	441	211.35	441	0.58
441.5	771.41	441.5	672.97	441.5	681.53	441.5	566.77	441.5	350.42	441.5	211.65	441.5	0.56
442	771.61	442	672.97	442	681.63	442	566.87	442	350.82	442	211.85	442	0.55
442.5	771.71	442.5	673.07	442.5	681.73	442.5	567.37	442.5	351.12	442.5	212.15	442.5	0.58
443	771.91	443	672.87	443	681.73	443	567.47	443	351.32	443	212.45	443	0.59
443.5	771.71	443.5	672.77	443.5	681.63	443.5	567.67	443.5	351.62	443.5	212.65	443.5	0.57
444	771.51	444	672.47	444	681.73	444	567.57	444	351.92	444	213.05	444	0.59
444.5	771.71	444.5	672.17	444.5	681.63	444.5	568.17	444.5	352.52	444.5	213.25	444.5	0.57
445	771.71	445	672.07	445	681.53	445	567.97	445	352.52	445	213.65	445	0.6
445.5	771.41	445.5	672.27	445.5	681.83	445.5	568.17	445.5	353.02	445.5	213.75	445.5	0.63
446	771.41	446	672.37	446	681.53	446	568.47	446	353.42	446	214.15	446	0.61
446.5	771.41	446.5	672.37	446.5	681.03	446.5	568.57	446.5	353.62	446.5	214.35	446.5	0.62
447	771.31	447	672.27	447	681.43	447	568.87	447	354.02	447	214.55	447	0.62
447.5	771.11	447.5	672.17	447.5	680.93	447.5	568.87	447.5	354.42	447.5	214.85	447.5	0.61
448	771.31	448	672.07	448	680.93	448	569.37	448	354.82	448	215.15	448	0.6
448.5	771.11	448.5	671.87	448.5	681.03	448.5	569.37	448.5	355.22	448.5	215.35	448.5	0.6
449	770.91	449	671.97	449	681.23	449	569.27	449	355.52	449	215.55	449	0.66
449.5	771.31	449.5	671.77	449.5	681.23	449.5	569.47	449.5	356.12	449.5	215.75	449.5	0.62
450	771.11	450	672.17	450	680.63	450	569.47	450	356.42	450	216.05	450	0.65
450.5	771.11	450.5	671.77	450.5	680.33	450.5	569.77	450.5	356.62	450.5	216.35	450.5	0.62
451	771.31	451	671.77	451	680.03	451	569.97	451	357.02	451	216.65	451	0.64
451.5	771.21	451.5	671.67	451.5	680.43	451.5	569.97	451.5	357.22	451.5	216.95	451.5	0.65
452	771.21	452	671.57	452	680.53	452	570.07	452	357.62	452	217.25	452	0.63
452.5	771.61	452.5	671.57	452.5	680.13	452.5	570.27	452.5	358.02	452.5	217.45	452.5	0.69
453	771.11	453	671.77	453	680.03	453	570.17	453	358.22	453	217.75	453	0.68
453.5	771.11	453.5	671.37	453.5	680.13	453.5	570.37	453.5	358.62	453.5	217.95	453.5	0.65
454	770.71	454	671.57	454	680.13	454	570.57	454	358.92	454	218.25	454	0.67
454.5	771.01	454.5	671.37	454.5	679.93	454.5	570.57	454.5	359.52	454.5	218.45	454.5	0.68
455	771.01	455	671.47	455	679.83	455	570.77	455	359.62	455	218.95	455	0.71
455.5	770.81	455.5	671.27	455.5	679.73	455.5	570.87	455.5	360.02	455.5	219.05	455.5	0.69
456	771.01	456	671.67	456	680.03	456	570.87	456	360.32	456	219.25	456	0.68
456.5	770.91	456.5	670.97	456.5	679.83	456.5	571.37	456.5	360.52	456.5	219.75	456.5	0.67
457	770.91	457	670.57	457	679.63	457	571.77	457	361.02	457	219.85	457	0.68
457.5	770.61	457.5	670.57	457.5	679.83	457.5	571.67	457.5	361.22	457.5	220.05	457.5	0.68
458	770.61	458	670.37	458	679.53	458	571.77	458	361.52	458	220.35	458	0.74
458.5	770.31	458.5	670.47	458.5	679.53	458.5	571.97	458.5	362.02	458.5	220.65	458.5	0.71
459	770.31	459	670.27	459	679.23	459	572.17	459	362.32	459	220.85	459	0.69
459.5	770.41	459.5	670.27	459.5	679.33	459.5	572.07	459.5	362.52	459.5	221.15	459.5	0.74
460	770.41	460	669.97	460	679.23	460	572.67	460	362.82	460	221.35	460	0.74
460.5	770.01	460.5	670.17	460.5	678.83	460.5	572.57	460.5	363.42	460.5	221.55	460.5	0.77
461	770.11	461	670.07	461	678.83	461	572.77	461	363.52	461	221.85	461	0.72
461.5	770.11	461.5	670.27	461.5	678.83	461.5	572.77	461.5	364.02	461.5	222.05	461.5	0.75
462	769.81	462	669.97	462	678.83	462	572.77	462	364.22	462	222.45	462	0.73
462.5	770.11	462.5	669.97	462.5	678.43	462.5	573.07	462.5	364.52	462.5	222.75	462.5	0.78
463	769.81	463	670.17	463	678.43	463	573.07	463	364.92	463	222.95	463	0.79
463.5	770.31	463.5	669.97	463.5	678.43	463.5	573.07	463.5	365.12	463.5	223.15	463.5	0.79
464	769.91	464	669.67	464	678.23	464	573.37	464	365.42	464	223.45	464	0.79
464.5	769.61	464.5	669.57	464.5	678.13	464.5	573.27	464.5	365.72	464.5	223.65	464.5	0.8
465	769.81	465	669.77	465	678.33	465	573.67	465	366.32	465	223.95	465	0.81
465.5	769.91	465.5	669.67	465.5	677.93	465.5	573.27	465.5	366.62	465.5	224.25	465.5	0.82
466	769.91	466	669.57	466	678.43	466	573.47	466	366.92	466	224.55	466	0.82
466.5	770.01	466.5	669.37	466.5	678.03	466.5	573.67	466.5	367.32	466.5	224.65	466.5	0.82
467	769.71	467	669.97	467	678.03	467	573.87	467	367.72	467	224.95	467	0.83
467.5	770.11	467.5	669.57	467.5	677.93	467.5	574.47	467.5	368.02	467.5	225.25	467.5	0.83
468	770.01	468	669.47	468	677.93	468	574.47	468	368.42	468	225.45	468	0.81
468.5	769.91	468.5	669.57	468.5	677.93	468.5	574.57	468.5	368.72	468.5	225.75	468.5	0.85
469	770.01	469	668.97	469	677.73	469	574.27	469	369.12	469	225.95	469	0.84
469.5	769.21	469.5	669.37	469.5	677.63	469.5	574.97	469.5	369.52	469.5	226.25	469.5	0.9
470	769.21	470	668.97	470	677.33	470	575.07	470	369.62	470	226.65	470	0.86
470.5	769.41	470.5	669.17	470.5	677.03	470.5	575.27	470.5	369.82	470.5	226.85	470.5	0.87
471	769.71	471	668.97	471	677.23	471	575.07	471	370.22	471	227.05	471	0.88
471.5	769.61	471.5	668.87	471.5	677.03	471.5	575.17	471.5	370.52	471.5	227.35	471.5	0.88
472	769.71	472	668.87	472	676.93	472	575.47	472	370.82	472	227.65	472	0.88
472.5	769.51	472.5	668.77	472.5	676.93	472.5	575.17	472.5	371.22	472.5	227.95	472.5	0.89
473	769.51	473	668.67	473	676.93	473	575.47	473	371.42	473	228.05	473	0.91
473.5	769.81	473.5	668.67	473.5	676.93	473.5	575.37	473.5	371.72	473.5	228.25	473.5	0.9
474	769.91	474	667.97	474	676.63	474	575.87	474	371.92	474	228.75	474	0.88
474.5	769.61	474.5	668.47	474.5	676.53	474.5	575.97	474.5	372.12	474.5	228.95	474.5	0.91
475	769.51	475	668.57	475	676.53	475	575.97	475	372.62	475	229.25	475	0.91
475.5	769.41	475.5	668.57	475.5	676.73	475.5	575.87	475.5	372.92	475.5	229.35	475.5	0.92
476	769.21	476	668.17	476	676.23	476	576.27	476	373.12	476	229.65	476	0.91
476.5	769.21	476.5	668.47	476.5	676.43	476.5	576.17	476.5	373.52	476.5	229.85	476.5	0.93
477	769.01	477	668.27	477	676.23	477	576.17	477	373.72	477	230.15	477	0.92
477.5	769.21	477.5	668.47	477.5	676.03	477.5	576.47	477.5	374.12	477.5	230.35	477.5	0.94
478	769.11	478	668.27	478	676.13	478	576.57	478	374.52	478	230.65	478	0.95
478.5	769.01	478.5	668.27	478.5	676.53	478.5	576.67	478.5	374.82	478.5	230.95	478.5	0.93
479	769.01	479	668.17	479	676.23	479	576.87	479	374.92	479	231.05	479	0.94
479.5	768.91	479.5	667.97	479.5	675.83	479.5	576.87	479.5	375.52	479.5	231.45	479.5	0.94
480	769.11	480	668.17	480	676.03	480	576.87	480	375.62	480	231.55	480	0.93
480.5	768.91	480.5	667.57	480.5	675.93	480.5	577.47	480.5	376.12	480.5	231.85	480.5	0.98
481	768.61	481	667.57	481	675.63	481	577.27	481	376.22	481	232.15	481	0.94
481.5	768.81	481.5	667.47	481.5	675.63	481.5	577.57	481.5	376.62	481.5	232.45	481.5	0.94
482	768.81	482	667.27	482	675.53	482	577.77	482	376.92	482	232.85	482	0.99
482.5	768.41	482.5	667.47	482.5	675.63	482.5	577.87	482.5	377.32	482.5	232.85	482.5	0.97
483	768.81	483	667.47	483	675.13	483	578.17	483	377.52	483	233.15	483	1.02
483.5	768.91	483.5	667.27	483.5	674.93	483.5	577.97	483.5	378.02	483.5	233.35	483.5	1.02
484	768.31	484	667.27	484	674.83	484	578.27	484	378.22	484	233.65	484	0.97
484.5	768.81	484.5	667.07	484.5	675.03	484.5	577.97	484.5	378.62	484.5	233.95	484.5	0.97
485	768.81	485	667.07	485	675.23	485	578.27	485	379.02	485	234.25	485	1.01
485.5	768.71	485.5	666.87	485.5	674.63	485.5	578.37	485.5	379.42	485.5	234.45	485.5	1.03
486	768.41	486	667.07	486	674.43	486	578.77	486	379.62	486	234.65	486	1.03
486.5	768.51	486.5	666.67	486.5	674.73	486.5	578.77	486.5	379.92	486.5	235.05	486.5	1.02
487	768.21	487	666.47	487	674.73	487	579.17	487	380.42	487	235.35	487	1.06
487.5	768.41	487.5	666.37	487.5	674.63	487.5	579.37	487.5	380.62	487.5	235.55	487.5	1.05
488	768.61	488	666.07	488	674.43	488	579.17	488	381.02	488	235.85	488	1.02
488.5	769.11	488.5	666.67	488.5	674.63	488.5	579.47	488.5	381.22	488.5	236.15	488.5	1.01
489	768.71	489	666.47	489	674.53	489	579.17	489	381.62	489	236.35	489	1.02
489.5	768.91	489.5	666.07	489.5	674.53	489.5	579.27	489.5	381.82	489.5	236.55	489.5	1.05
490	768.21	490	666.17	490	674.43	490	579.47	490	381.92	490	236.85	490	1.04
490.5	768.51	490.5	666.17	490.5	674.33	490.5	579.07	490.5	382.32	490.5	237.05	490.5	1.07
491	768.51	491	666.07	491	674.53	491	579.57	491	382.52	491	237.35	491	1.04
491.5	768.41	491.5	665.97	491.5	674.33	491.5	579.57	491.5	382.82	491.5	237.45	491.5	1.11
492	768.61	492	665.67	492	674.03	492	579.47	492	383.32	492	237.75	492	1.08
492.5	768.21	492.5	665.97	492.5	674.13	492.5	579.67	492.5	383.32	492.5	238.05	492.5	1.12
493	768.31	493	665.97	493	674.33	493	579.97	493	383.82	493	238.35	493	1.09
493.5	768.51	493.5	665.77	493.5	673.93	493.5	580.17	493.5	384.22	493.5	238.55	493.5	1.11
494	768.41	494	665.97	494	673.53	494	580.17	494	384.42	494	238.85	494	1.14
494.5	768.51	494.5	666.17	494.5	673.63	494.5	580.37	494.5	384.52	494.5	238.95	494.5	1.09
495	768.41	495	665.67	495	673.23	495	580.27	495	385.12	495	239.35	495	1.11
495.5	768.21	495.5	665.37	495.5	673.23	495.5	580.37	495.5	385.42	495.5	239.55	495.5	1.13
496	768.21	496	665.67	496	673.03	496	580.67	496	385.72	496	239.85	496	1.14
496.5	767.91	496.5	665.47	496.5	673.23	496.5	580.47	496.5	385.92	496.5	240.15	496.5	1.13
497	767.91	497	665.07	497	673.23	497	581.07	497	386.12	497	240.25	497	1.15
497.5	767.91	497.5	665.37	497.5	673.13	497.5	580.87	497.5	386.42	497.5	240.65	497.5	1.14
498	768.31	498	665.27	498	672.83	498	581.07	498	386.82	498	240.75	498	1.16
498.5	767.81	498.5	665.37	498.5	673.03	498.5	581.27	498.5	387.22	498.5	241.05	498.5	1.18
499	768.31	499	665.17	499	672.93	499	581.17	499	387.22	499	241.25	499	1.19
499.5	767.81	499.5	665.07	499.5	673.13	499.5	581.27	499.5	387.72	499.5	241.55	499.5	1.19
500	767.81	500	664.97	500	672.83	500	581.57	500	388.02	500	241.85	500	1.16
500.5	767.71	500.5	664.97	500.5	672.83	500.5	581.77	500.5	388.32	500.5	241.95	500.5	1.18
501	767.51	501	665.07	501	672.63	501	581.77	501	388.42	501	242.35	501	1.19
501.5	767.71	501.5	665.07	501.5	672.23	501.5	581.77	501.5	388.82	501.5	242.65	501.5	1.2
502	767.61	502	665.07	502	672.03	502	581.57	502	389.02	502	242.95	502	1.2
502.5	767.71	502.5	664.77	502.5	672.33	502.5	581.77	502.5	389.42	502.5	243.15	502.5	1.21
503	767.61	503	664.47	503	672.03	503	581.77	503	389.62	503	243.55	503	1.2
503.5	767.61	503.5	664.47	503.5	672.13	503.5	581.67	503.5	390.02	503.5	243.65	503.5	1.19
504	767.51	504	664.27	504	672.23	504	581.87	504	390.42	504	243.85	504	1.19
504.5	767.11	504.5	664.17	504.5	672.13	504.5	582.17	504.5	390.72	504.5	244.05	504.5	1.19
505	767.21	505	664.07	505	671.93	505	582.17	505	390.92	505	244.35	505	1.18
505.5	767.41	505.5	663.97	505.5	671.23	505.5	582.27	505.5	391.22	505.5	244.65	505.5	1.22
506	767.11	506	663.77	506	671.13	506	582.47	506	391.62	506	244.95	506	1.24
506.5	767.31	506.5	663.97	506.5	671.23	506.5	582.27	506.5	391.92	506.5	245.15	506.5	1.25
507	767.11	507	663.77	507	671.03	507	582.47	507	391.92	507	245.35	507	1.29
507.5	766.91	507.5	663.87	507.5	670.83	507.5	582.37	507.5	392.52	507.5	245.65	507.5	1.24
508	766.91	508	664.07	508	670.63	508	582.37	508	392.62	508	245.95	508	1.25
508.5	767.01	508.5	663.77	508.5	670.33	508.5	582.77	508.5	392.92	508.5	246.15	508.5	1.28
509	767.01	509	663.77	509	670.33	509	583.17	509	393.32	509	246.35	509	1.28
509.5	766.81	509.5	663.57	509.5	670.53	509.5	582.77	509.5	393.62	509.5	246.65	509.5	1.27
510	766.81	510	663.67	510	670.53	510	583.07	510	394.02	510	246.85	510	1.26
510.5	766.81	510.5	663.57	510.5	670.43	510.5	583.47	510.5	394.32	510.5	247.25	510.5	1.27
511	766.51	511	663.77	511	670.33	511	583.27	511	394.62	511	247.45	511	1.29
511.5	766.31	511.5	663.37	511.5	670.23	511.5	583.27	511.5	394.82	511.5	247.75	511.5	1.33
512	766.61	512	663.37	512	670.13	512	583.37	512	395.02	512	248.05	512	1.33
512.5	766.61	512.5	663.77	512.5	670.23	512.5	583.57	512.5	395.32	512.5	248.25	512.5	1.29
513	766.51	513	663.47	513	669.53	513	583.67	513	395.72	513	248.45	513	1.33
513.5	766.71	513.5	663.37	513.5	669.73	513.5	583.87	513.5	396.12	513.5	248.75	513.5	1.32
514	766.71	514	663.37	514	669.43	514	583.67	514	396.12	514	249.05	514	1.35
514.5	766.61	514.5	663.37	514.5	669.33	514.5	583.67	514.5	396.62	514.5	249.15	514.5	1.35
515	766.51	515	662.77	515	669.83	515	583.57	515	396.82	515	249.45	515	1.39
515.5	766.31	515.5	662.97	515.5	669.53	515.5	584.07	515.5	397.22	515.5	249.65	515.5	1.33
516	766.31	516	662.77	516	669.13	516	583.87	516	397.42	516	249.65	516	1.34
516.5	766.51	516.5	663.07	516.5	669.13	516.5	584.37	516.5	397.72	516.5	250.15	516.5	1.33
517	766.71	517	663.07	517	669.53	517	584.47	517	398.12	517	250.55	517	1.32
517.5	766.31	517.5	663.17	517.5	669.13	517.5	584.57	517.5	398.42	517.5	250.65	517.5	1.36
518	766.61	518	662.97	518	668.83	518	584.57	518	398.72	518	250.95	518	1.36
518.5	766.51	518.5	662.87	518.5	669.03	518.5	584.47	518.5	398.92	518.5	251.15	518.5	1.33
519	766.61	519	662.87	519	669.33	519	584.37	519	399.02	519	251.65	519	1.35
519.5	766.51	519.5	662.57	519.5	668.93	519.5	584.67	519.5	399.52	519.5	251.75	519.5	1.37
520	766.51	520	662.57	520	668.93	520	584.67	520	399.82	520	251.95	520	1.4
520.5	766.11	520.5	662.57	520.5	668.73	520.5	584.77	520.5	400.02	520.5	252.35	520.5	1.39
521	766.21	521	662.67	521	668.63	521	584.97	521	400.62	521	252.55	521	1.42
521.5	766.21	521.5	662.47	521.5	668.73	521.5	584.97	521.5	400.62	521.5	252.75	521.5	1.42
522	766.31	522	662.47	522	668.73	522	585.07	522	401.02	522	253.05	522	1.41
522.5	766.51	522.5	662.07	522.5	668.53	522.5	584.97	522.5	401.22	522.5	253.25	522.5	1.43
523	766.31	523	662.07	523	668.73	523	585.07	523	401.62	523	253.45	523	1.42
523.5	766.41	523.5	661.97	523.5	668.33	523.5	585.57	523.5	401.82	523.5	253.75	523.5	1.42
524	766.41	524	662.07	524	668.33	524	585.67	524	402.12	524	253.85	524	1.42
524.5	766.01	524.5	662.27	524.5	668.13	524.5	585.57	524.5	402.42	524.5	254.05	524.5	1.45
525	766.11	525	662.17	525	667.83	525	585.57	525	402.72	525	254.25	525	1.46
525.5	766.01	525.5	662.07	525.5	667.93	525.5	585.57	525.5	402.92	525.5	254.65	525.5	1.42
526	765.61	526	661.97	526	667.53	526	585.77	526	403.12	526	254.85	526	1.44
526.5	765.91	526.5	661.77	526.5	667.53	526.5	585.57	526.5	403.52	526.5	255.25	526.5	1.45
527	765.81	527	661.97	527	667.43	527	585.67	527	403.92	527	255.45	527	1.48
527.5	765.71	527.5	661.87	527.5	667.53	527.5	585.77	527.5	404.32	527.5	255.65	527.5	1.5
528	765.11	528	661.77	528	667.33	528	585.77	528	404.32	528	255.75	528	1.48
528.5	765.41	528.5	661.47	528.5	667.33	528.5	585.87	528.5	404.82	528.5	256.05	528.5	1.51
529	765.01	529	661.27	529	666.83	529	585.87	529	405.02	529	256.35	529	1.49
529.5	765.01	529.5	661.27	529.5	666.93	529.5	585.77	529.5	405.32	529.5	256.75	529.5	1.53
530	765.41	530	661.37	530	666.83	530	586.07	530	405.72	530	256.85	530	1.52
530.5	765.41	530.5	661.17	530.5	667.03	530.5	586.37	530.5	406.12	530.5	257.25	530.5	1.54
531	765.41	531	660.97	531	666.93	531	586.37	531	406.12	531	257.35	531	1.54
531.5	765.41	531.5	661.17	531.5	666.83	531.5	586.57	531.5	406.32	531.5	257.75	531.5	1.52
532	765.41	532	661.07	532	666.83	532	586.57	532	406.42	532	258.05	532	1.55
532.5	765.81	532.5	661.27	532.5	666.83	532.5	586.67	532.5	406.92	532.5	258.25	532.5	1.52
533	765.71	533	660.87	533	666.93	533	586.87	533	407.02	533	258.55	533	1.54
533.5	765.41	533.5	661.07	533.5	666.53	533.5	586.97	533.5	407.42	533.5	258.85	533.5	1.55
534	765.21	534	660.87	534	666.33	534	586.77	534	407.62	534	259.25	534	1.53
534.5	765.31	534.5	660.67	534.5	666.53	534.5	586.87	534.5	408.02	534.5	259.35	534.5	1.56
535	765.31	535	660.97	535	666.13	535	587.17	535	408.32	535	259.55	535	1.53
535.5	765.11	535.5	661.17	535.5	666.03	535.5	587.27	535.5	408.62	535.5	259.75	535.5	1.53
536	764.81	536	660.87	536	666.03	536	586.97	536	408.82	536	259.95	536	1.57
536.5	764.61	536.5	660.97	536.5	665.83	536.5	587.27	536.5	409.02	536.5	260.35	536.5	1.57
537	765.01	537	660.67	537	665.83	537	587.17	537	409.42	537	260.65	537	1.57
537.5	765.01	537.5	660.57	537.5	665.93	537.5	587.17	537.5	409.62	537.5	260.95	537.5	1.55
538	764.51	538	660.67	538	666.03	538	586.97	538	409.92	538	261.15	538	1.57
538.5	764.91	538.5	660.47	538.5	665.63	538.5	587.17	538.5	410.42	538.5	261.25	538.5	1.58
539	764.91	539	660.47	539	665.83	539	587.17	539	410.52	539	261.65	539	1.55
539.5	764.91	539.5	660.37	539.5	665.63	539.5	587.37	539.5	410.92	539.5	262.05	539.5	1.56
540	764.81	540	660.47	540	665.73	540	587.57	540	411.22	540	262.25	540	1.6
540.5	764.71	540.5	660.47	540.5	665.33	540.5	587.77	540.5	411.42	540.5	262.55	540.5	1.64
541	764.81	541	660.27	541	665.33	541	587.57	541	411.72	541	262.65	541	1.6
541.5	764.81	541.5	660.17	541.5	665.43	541.5	587.67	541.5	412.02	541.5	263.05	541.5	1.61
542	764.81	542	659.97	542	665.23	542	587.47	542	412.52	542	263.15	542	1.64
542.5	764.81	542.5	660.17	542.5	664.93	542.5	587.47	542.5	412.52	542.5	263.45	542.5	1.64
543	764.71	543	660.07	543	665.03	543	587.67	543	412.92	543	263.75	543	1.59
543.5	764.61	543.5	660.17	543.5	664.63	543.5	587.67	543.5	413.12	543.5	263.95	543.5	1.64
544	764.51	544	660.27	544	664.93	544	588.07	544	413.32	544	264.25	544	1.65
544.5	764.21	544.5	660.17	544.5	664.63	544.5	588.17	544.5	413.62	544.5	264.35	544.5	1.62
545	764.71	545	660.17	545	664.33	545	588.37	545	413.92	545	264.65	545	1.68
545.5	764.21	545.5	659.87	545.5	664.53	545.5	588.57	545.5	414.22	545.5	264.95	545.5	1.64
546	764.41	546	659.57	546	664.63	546	588.27	546	414.32	546	265.15	546	1.65
546.5	764.21	546.5	659.87	546.5	664.63	546.5	588.37	546.5	414.62	546.5	265.35	546.5	1.66
547	764.01	547	659.57	547	664.53	547	588.77	547	414.82	547	265.55	547	1.68
547.5	764.01	547.5	659.57	547.5	664.43	547.5	588.77	547.5	415.22	547.5	265.85	547.5	1.71
548	764.01	548	659.17	548	664.33	548	588.97	548	415.42	548	266.05	548	1.66
548.5	763.51	548.5	659.27	548.5	664.33	548.5	588.97	548.5	415.72	548.5	266.25	548.5	1.7
549	763.71	549	659.27	549	664.13	549	589.17	549	416.02	549	266.35	549	1.67
549.5	764.01	549.5	659.07	549.5	664.03	549.5	589.07	549.5	416.42	549.5	266.85	549.5	1.72
550	764.41	550	659.27	550	664.03	550	589.27	550	416.62	550	267.05	550	1.74

## Sheet: Figure 3E
No treatment		Masking (20min)		Masking (40min)		Masking (1.0hr)		Masking (2.0hr)
Wavelength (nm)	Fluorescence (a.u.)	Wavelength (nm)	Fluorescence (a.u.)	Wavelength (nm)	Fluorescence (a.u.)	Wavelength (nm)	Fluorescence (a.u.)	Wavelength (nm)	Fluorescence (a.u.)
500	386.4	500	222.2	500	124.1	500	212.5	500	50.73
500.2	390.2	500.2	226.6	500.2	124.9	500.2	211	500.2	50.5
500.4	396.7	500.4	232	500.4	125.8	500.4	207.5	500.4	50.28
500.6	401.7	500.6	237.1	500.6	126.7	500.6	204.5	500.6	49.98
500.8	406.4	500.8	242.5	500.8	127.7	500.8	200.9	500.8	49.44
501	410.8	501	248.2	501	127.8	501	197.8	501	49.33
501.2	415.5	501.2	253.1	501.2	129.1	501.2	194.5	501.2	48.95
501.4	420.7	501.4	258.8	501.4	129.9	501.4	191	501.4	48.73
501.6	425.4	501.6	264.2	501.6	130.3	501.6	186.5	501.6	48.01
501.8	429.6	501.8	269.3	501.8	130.8	501.8	183.4	501.8	47.55
502	435.7	502	275.1	502	132	502	179.4	502	47.31
502.2	439.6	502.2	280.1	502.2	132.4	502.2	176.1	502.2	46.88
502.4	444.1	502.4	285.6	502.4	133.1	502.4	171.2	502.4	46.02
502.6	448.9	502.6	292.4	502.6	133.6	502.6	168.1	502.6	45.7
502.8	454.7	502.8	298.2	502.8	134.3	502.8	163.5	502.8	45.15
503	458.9	503	304.1	503	135.2	503	159.4	503	44.7
503.2	464.6	503.2	309.7	503.2	135.9	503.2	154.7	503.2	43.84
503.4	468.5	503.4	316.1	503.4	136.4	503.4	151	503.4	43.79
503.6	475	503.6	321.5	503.6	137.2	503.6	146.2	503.6	42.97
503.8	478.7	503.8	327.6	503.8	137.6	503.8	142.8	503.8	42.53
504	485.4	504	334.6	504	138.6	504	138.4	504	41.95
504.2	489.9	504.2	340.5	504.2	139.5	504.2	134	504.2	41.26
504.4	494.9	504.4	347.4	504.4	140.4	504.4	130	504.4	40.83
504.6	498.9	504.6	353	504.6	141	504.6	125.8	504.6	40.48
504.8	505.9	504.8	360.6	504.8	142.1	504.8	121.6	504.8	39.92
505	510.2	505	365.8	505	142.6	505	118.3	505	39.41
505.2	515.6	505.2	373.6	505.2	143.4	505.2	114.9	505.2	39.16
505.4	519.7	505.4	378.9	505.4	144	505.4	111	505.4	38.53
505.6	526.6	505.6	385.1	505.6	145.6	505.6	107.5	505.6	38.34
505.8	531.6	505.8	390.8	505.8	146	505.8	104.8	505.8	37.64
506	538.3	506	398.1	506	146.6	506	100.8	506	37.23
506.2	541.6	506.2	403.7	506.2	148.4	506.2	97.71	506.2	36.83
506.4	548.8	506.4	411.2	506.4	148.9	506.4	94.36	506.4	36.41
506.6	553	506.6	416.1	506.6	149.9	506.6	92.17	506.6	36.26
506.8	559	506.8	422.4	506.8	150.7	506.8	88.88	506.8	35.99
507	563.7	507	428.7	507	152.1	507	86.28	507	35.38
507.2	571.2	507.2	435.5	507.2	153.6	507.2	83.16	507.2	35.38
507.4	576.6	507.4	442.5	507.4	154.6	507.4	80.9	507.4	34.98
507.6	584	507.6	450.1	507.6	155.6	507.6	78.32	507.6	34.96
507.8	588.9	507.8	456.4	507.8	157.2	507.8	75.99	507.8	34.68
508	597.1	508	463.5	508	158.4	508	73.68	508	34.44
508.2	601.3	508.2	469.6	508.2	159.8	508.2	71.59	508.2	34.33
508.4	607.5	508.4	476.5	508.4	160.9	508.4	70.06	508.4	34.11
508.6	613.8	508.6	481.3	508.6	162.5	508.6	68.45	508.6	34.12
508.8	620.8	508.8	489.1	508.8	163.6	508.8	66.5	508.8	34.04
509	626.6	509	495.2	509	164.9	509	64.99	509	33.81
509.2	632.9	509.2	502.2	509.2	166.9	509.2	63.26	509.2	33.75
509.4	638.9	509.4	506.8	509.4	168.2	509.4	62.37	509.4	33.57
509.6	645.8	509.6	513.5	509.6	169.6	509.6	61.03	509.6	33.62
509.8	651.5	509.8	519.5	509.8	170.6	509.8	59.93	509.8	33.78
510	656.7	510	525.6	510	172	510	58.87	510	33.73
510.2	663.7	510.2	531.8	510.2	174	510.2	57.7	510.2	33.64
510.4	671.2	510.4	537.8	510.4	175.5	510.4	56.97	510.4	33.74
510.6	676.8	510.6	544.3	510.6	177	510.6	56.05	510.6	33.91
510.8	683.4	510.8	552.6	510.8	178.6	510.8	55.62	510.8	33.97
511	690.1	511	556.4	511	179.8	511	54.7	511	33.9
511.2	696.6	511.2	562.7	511.2	181.5	511.2	54.26	511.2	34.04
511.4	702.1	511.4	568.5	511.4	183.4	511.4	53.89	511.4	34.3
511.6	708.6	511.6	575.3	511.6	184.7	511.6	53.59	511.6	34.24
511.8	716.7	511.8	579.6	511.8	186	511.8	53.02	511.8	34.64
512	721.2	512	585.6	512	188.3	512	53.02	512	34.57
512.2	728.3	512.2	591.3	512.2	189.1	512.2	52.47	512.2	34.64
512.4	732.7	512.4	596.2	512.4	190.9	512.4	52.59	512.4	35.06
512.6	738.5	512.6	600.6	512.6	192.1	512.6	52.31	512.6	35
512.8	744.3	512.8	606.3	512.8	193.9	512.8	52.14	512.8	35.13
513	751.7	513	611.6	513	194.7	513	52.28	513	35.27
513.2	755.5	513.2	615.3	513.2	196.5	513.2	51.93	513.2	35.55
513.4	761.4	513.4	621	513.4	197.3	513.4	52.04	513.4	35.88
513.6	765.2	513.6	624.7	513.6	199.3	513.6	52.23	513.6	35.75
513.8	771.1	513.8	629.4	513.8	199.9	513.8	52.36	513.8	36.06
514	776.5	514	633.3	514	201.6	514	52.4	514	36.23
514.2	782	514.2	639	514.2	203.5	514.2	52.62	514.2	36.32
514.4	785	514.4	641.5	514.4	204.8	514.4	52.82	514.4	36.73
514.6	790.7	514.6	645.5	514.6	205.3	514.6	53.25	514.6	36.99
514.8	794.2	514.8	648.2	514.8	207	514.8	53.09	514.8	36.91
515	799.4	515	653.3	515	207.9	515	53.5	515	37.27
515.2	802.1	515.2	657.6	515.2	209.1	515.2	53.44	515.2	37.43
515.4	808.2	515.4	660.4	515.4	210.2	515.4	53.5	515.4	37.58
515.6	811.5	515.6	663.4	515.6	211.2	515.6	54.01	515.6	37.74
515.8	816.1	515.8	668.5	515.8	212.5	515.8	54.03	515.8	38.11
516	819.1	516	671.1	516	213.4	516	54.44	516	38.13
516.2	822.8	516.2	675.1	516.2	214.6	516.2	54.48	516.2	38.17
516.4	827.7	516.4	678.2	516.4	215.9	516.4	54.97	516.4	38.5
516.6	830.6	516.6	681.2	516.6	216.4	516.6	55.12	516.6	38.57
516.8	833.6	516.8	682.6	516.8	217.4	516.8	55.31	516.8	39.01
517	836.4	517	686.7	517	218.3	517	55.6	517	39.14
517.2	840.7	517.2	688.4	517.2	219.3	517.2	55.72	517.2	39.33
517.4	842.6	517.4	691.2	517.4	219.9	517.4	56.11	517.4	39.46
517.6	847.3	517.6	691.6	517.6	221	517.6	56.14	517.6	39.5
517.8	848.4	517.8	694.4	517.8	220.9	517.8	56.41	517.8	39.94
518	851.8	518	695.6	518	222.1	518	56.36	518	39.8
518.2	852.9	518.2	698	518.2	222.2	518.2	56.37	518.2	39.9
518.4	855.2	518.4	699.1	518.4	222.7	518.4	56.98	518.4	39.81
518.6	854.6	518.6	701.6	518.6	223.5	518.6	56.98	518.6	40.09
518.8	856.6	518.8	701.2	518.8	224.3	518.8	57.23	518.8	40.15
519	856.2	519	702.3	519	223.8	519	57.21	519	40.26
519.2	858	519.2	703.1	519.2	224.7	519.2	57.09	519.2	40.16
519.4	859.4	519.4	704.9	519.4	224.3	519.4	57.34	519.4	40.31
519.6	858.9	519.6	706.2	519.6	225	519.6	57.44	519.6	40.37
519.8	858.8	519.8	706.3	519.8	224.9	519.8	57.15	519.8	40.47
520	861.4	520	706.3	520	225.6	520	57.42	520	40.83
520.2	860	520.2	705.1	520.2	225.2	520.2	57.5	520.2	40.44
520.4	860.8	520.4	706.2	520.4	225.5	520.4	57.2	520.4	40.54
520.6	860.3	520.6	704.4	520.6	225.7	520.6	57.62	520.6	40.57
520.8	860.1	520.8	706.6	520.8	225.4	520.8	57.41	520.8	40.37
521	858.5	521	704.7	521	225.3	521	57.74	521	40.76
521.2	861.3	521.2	707	521.2	225.1	521.2	57.56	521.2	40.64
521.4	858.2	521.4	704.2	521.4	225.7	521.4	57.73	521.4	40.72
521.6	860.3	521.6	704.2	521.6	225.3	521.6	57.58	521.6	40.72
521.8	857.7	521.8	702.8	521.8	224.8	521.8	57.52	521.8	40.46
522	858.3	522	704.2	522	224.5	522	57.35	522	40.6
522.2	855.1	522.2	702.1	522.2	224.8	522.2	57.51	522.2	40.49
522.4	856.4	522.4	702	522.4	224.7	522.4	57.52	522.4	40.59
522.6	852.8	522.6	699.3	522.6	224	522.6	57.1	522.6	40.57
522.8	852.5	522.8	699.9	522.8	224.2	522.8	57.21	522.8	40.41
523	850.4	523	698.6	523	223.5	523	57.36	523	40.2
523.2	848.5	523.2	698.5	523.2	222.9	523.2	57.11	523.2	40.47
523.4	848	523.4	694.4	523.4	222.2	523.4	56.81	523.4	40.34
523.6	843.8	523.6	695.3	523.6	222.2	523.6	56.75	523.6	40.22
523.8	842.9	523.8	691.1	523.8	221.8	523.8	56.6	523.8	40.24
524	840.5	524	689.8	524	220.7	524	56.7	524	40.02
524.2	838.5	524.2	687.5	524.2	220.5	524.2	56.47	524.2	40.04
524.4	836.4	524.4	686.2	524.4	218.9	524.4	56.54	524.4	39.96
524.6	833.4	524.6	682.5	524.6	219.4	524.6	56.18	524.6	39.61
524.8	829.9	524.8	681.2	524.8	217.9	524.8	56.08	524.8	39.74
525	825	525	678.3	525	217.9	525	55.72	525	39.36
525.2	822.5	525.2	675.5	525.2	215.9	525.2	55.56	525.2	39.39
525.4	819.3	525.4	674.2	525.4	216.1	525.4	55.36	525.4	39.43
525.6	815.7	525.6	670.1	525.6	214.7	525.6	55.14	525.6	38.94
525.8	813.1	525.8	668.4	525.8	214.3	525.8	55.25	525.8	38.86
526	808.2	526	665.4	526	212.7	526	54.74	526	38.95
526.2	805.7	526.2	663.2	526.2	211.9	526.2	54.48	526.2	38.55
526.4	801.7	526.4	659.2	526.4	211.1	526.4	54.4	526.4	38.38
526.6	799.2	526.6	657.2	526.6	210.7	526.6	54.11	526.6	38.23
526.8	792.6	526.8	653.6	526.8	210.2	526.8	53.98	526.8	38.27
527	791.1	527	650.8	527	209	527	53.65	527	38.21
527.2	786.5	527.2	646.9	527.2	207.9	527.2	53.63	527.2	37.93
527.4	784.5	527.4	645.4	527.4	207.2	527.4	53.48	527.4	37.61
527.6	778.8	527.6	641.2	527.6	205.6	527.6	52.99	527.6	37.51
527.8	775.4	527.8	639.5	527.8	205.2	527.8	52.88	527.8	37.31
528	771.1	528	634.9	528	204.1	528	52.62	528	37.33
528.2	769.3	528.2	634	528.2	203.4	528.2	52.53	528.2	37.25
528.4	764.6	528.4	628.4	528.4	202.1	528.4	52.37	528.4	36.63
528.6	761.4	528.6	627.5	528.6	201.8	528.6	52.03	528.6	36.82
528.8	757.7	528.8	621.9	528.8	200.5	528.8	51.89	528.8	36.48
529	754.2	529	621.2	529	198.8	529	51.4	529	36.51
529.2	748.4	529.2	616.9	529.2	198.2	529.2	51.05	529.2	36.43
529.4	745	529.4	614.4	529.4	197	529.4	50.8	529.4	36.01
529.6	739.5	529.6	611	529.6	195.9	529.6	50.89	529.6	35.93
529.8	737	529.8	607.7	529.8	195.2	529.8	50.53	529.8	35.73
530	731.3	530	602.9	530	194	530	50.13	530	35.59
530.2	727.9	530.2	599.7	530.2	192.5	530.2	49.84	530.2	35.37
530.4	722.5	530.4	597.8	530.4	191.7	530.4	49.56	530.4	35.23
530.6	721.3	530.6	593.7	530.6	190.9	530.6	49.4	530.6	35.24
530.8	715.2	530.8	590.1	530.8	189.8	530.8	48.88	530.8	34.95
531	710.1	531	586.3	531	188.8	531	48.83	531	34.68
531.2	705.9	531.2	582.4	531.2	187.2	531.2	48.5	531.2	34.18
531.4	702.8	531.4	578.4	531.4	186.2	531.4	48.18	531.4	34.32
531.6	696.5	531.6	574	531.6	184.6	531.6	47.98	531.6	33.8
531.8	691.5	531.8	571.9	531.8	183.6	531.8	47.76	531.8	33.71
532	687.7	532	566.8	532	182.6	532	47.08	532	33.62
532.2	683.3	532.2	563.4	532.2	181.3	532.2	47.03	532.2	33.3
532.4	678.9	532.4	558.8	532.4	179.7	532.4	46.79	532.4	33.14
532.6	672.3	532.6	555.8	532.6	178.6	532.6	46.23	532.6	32.79
532.8	669.9	532.8	550.9	532.8	177.6	532.8	45.86	532.8	32.66
533	663.9	533	548.3	533	176.7	533	45.6	533	32.56
533.2	659.3	533.2	541.6	533.2	175.3	533.2	45.44	533.2	32.17
533.4	653.5	533.4	540.2	533.4	173.4	533.4	45.22	533.4	32.02
533.6	649.4	533.6	535	533.6	172.6	533.6	44.78	533.6	31.79
533.8	643.2	533.8	532.2	533.8	170.9	533.8	44.52	533.8	31.7
534	638.4	534	528	534	170.2	534	44.11	534	31.44
534.2	634.2	534.2	523.5	534.2	168.3	534.2	44	534.2	31.18
534.4	629.1	534.4	519.5	534.4	168	534.4	43.51	534.4	30.88
534.6	625	534.6	515.5	534.6	166.3	534.6	43.03	534.6	30.78
534.8	620.5	534.8	511.5	534.8	165.2	534.8	42.62	534.8	30.6
535	613.9	535	508.4	535	163.8	535	42.36	535	30.35
535.2	609.4	535.2	503.4	535.2	162.7	535.2	42.11	535.2	30.09
535.4	605.3	535.4	500.6	535.4	161.2	535.4	41.88	535.4	29.64
535.6	602	535.6	496.2	535.6	160	535.6	41.46	535.6	29.67
535.8	595.1	535.8	493.9	535.8	159	535.8	41.37	535.8	29.38
536	591.9	536	488.9	536	157.7	536	40.62	536	29.08
536.2	586.1	536.2	484	536.2	156.1	536.2	40.39	536.2	28.9
536.4	583.1	536.4	480.1	536.4	155.5	536.4	40.39	536.4	28.62
536.6	576.3	536.6	476.9	536.6	153.7	536.6	39.75	536.6	28.58
536.8	572.9	536.8	472.7	536.8	152.4	536.8	39.61	536.8	28.34
537	567.5	537	469.8	537	151.2	537	39.41	537	28.21
537.2	563.6	537.2	466.1	537.2	150.2	537.2	39.1	537.2	27.84
537.4	558.5	537.4	462.3	537.4	149.5	537.4	38.83	537.4	27.54
537.6	555.7	537.6	459.5	537.6	148.5	537.6	38.36	537.6	27.54
537.8	550.6	537.8	455.7	537.8	146.7	537.8	38.27	537.8	27.11
538	546	538	452.9	538	146.1	538	38	538	27.09
538.2	542.4	538.2	448	538.2	144.9	538.2	37.62	538.2	26.99
538.4	537.7	538.4	445.7	538.4	143.6	538.4	37.32	538.4	26.59
538.6	533.6	538.6	442.3	538.6	142.8	538.6	36.96	538.6	26.46
538.8	530.1	538.8	438.9	538.8	141.4	538.8	36.58	538.8	26.08
539	526.2	539	435	539	140.7	539	36.67	539	26.15
539.2	521.7	539.2	432.8	539.2	139.9	539.2	36.41	539.2	26.02
539.4	517.7	539.4	428.3	539.4	138.6	539.4	36.08	539.4	25.65
539.6	513.1	539.6	425.5	539.6	137.5	539.6	35.56	539.6	25.74
539.8	508.8	539.8	422.5	539.8	136.3	539.8	35.61	539.8	25.39
540	504.5	540	419.1	540	134.7	540	35.01	540	25.09
540.2	501.6	540.2	415.3	540.2	134.3	540.2	34.98	540.2	25.02
540.4	497.7	540.4	412.5	540.4	132.8	540.4	34.62	540.4	24.6
540.6	493.7	540.6	409.2	540.6	132.3	540.6	34.12	540.6	24.55
540.8	488.8	540.8	405.6	540.8	131	540.8	34.05	540.8	24.47
541	485.8	541	401.6	541	130.2	541	33.87	541	24.22
541.2	481.6	541.2	398.9	541.2	129	541.2	33.63	541.2	24.05
541.4	478	541.4	396.2	541.4	128.3	541.4	33.14	541.4	23.73
541.6	472.1	541.6	392.6	541.6	126.5	541.6	32.85	541.6	23.51
541.8	470.8	541.8	388.8	541.8	125.6	541.8	32.84	541.8	23.23
542	465.2	542	386.2	542	124.8	542	32.43	542	23.22
542.2	462.3	542.2	382.5	542.2	123.8	542.2	32.11	542.2	23.08
542.4	457.1	542.4	379.9	542.4	122.9	542.4	31.84	542.4	22.75
542.6	454.7	542.6	377.5	542.6	121.8	542.6	31.65	542.6	22.6
542.8	450.3	542.8	373.8	542.8	120.5	542.8	31.39	542.8	22.36
543	448	543	370.5	543	120.1	543	31.28	543	22.29
543.2	442.1	543.2	367.5	543.2	118.8	543.2	30.79	543.2	22.18
543.4	439.5	543.4	364.4	543.4	117.8	543.4	30.54	543.4	21.88
543.6	436.1	543.6	361.3	543.6	116.8	543.6	30.39	543.6	21.78
543.8	432.9	543.8	358.3	543.8	116.3	543.8	30.19	543.8	21.65
544	428.6	544	354.9	544	115.3	544	29.89	544	21.42
544.2	426.5	544.2	352.3	544.2	114.1	544.2	29.6	544.2	21.24
544.4	421.3	544.4	349.3	544.4	113	544.4	29.48	544.4	21.05
544.6	419.2	544.6	346.5	544.6	112.6	544.6	29.29	544.6	20.9
544.8	415	544.8	344.4	544.8	111.3	544.8	28.92	544.8	20.65
545	413.6	545	341.7	545	110.9	545	28.72	545	20.52
545.2	409.5	545.2	338.7	545.2	109.5	545.2	28.57	545.2	20.34
545.4	405.8	545.4	336.3	545.4	109	545.4	28.35	545.4	20.18
545.6	402.5	545.6	333.9	545.6	108.1	545.6	28.23	545.6	20.22
545.8	400.6	545.8	332.3	545.8	107.7	545.8	27.96	545.8	20.15
546	397.9	546	329.5	546	107	546	27.58	546	19.82
546.2	394.8	546.2	327.1	546.2	106.1	546.2	27.37	546.2	19.66
546.4	391.7	546.4	324.4	546.4	105.2	546.4	27.22	546.4	19.52
546.6	387	546.6	322.7	546.6	104.4	546.6	27.21	546.6	19.34
546.8	386.2	546.8	319.5	546.8	103.8	546.8	26.93	546.8	19.16
547	382.9	547	317.2	547	102.8	547	26.77	547	19.27
547.2	380.7	547.2	315.1	547.2	102	547.2	26.76	547.2	18.97
547.4	377.1	547.4	312.8	547.4	101.4	547.4	26.3	547.4	18.86
547.6	374	547.6	311	547.6	100.6	547.6	26.11	547.6	18.65
547.8	371.5	547.8	308.4	547.8	100.2	547.8	25.93	547.8	18.6
548	368.2	548	305.3	548	99.15	548	25.69	548	18.45
548.2	365.8	548.2	304.2	548.2	98.19	548.2	25.58	548.2	18.26
548.4	362.5	548.4	301.2	548.4	97.53	548.4	25.36	548.4	18.17
548.6	359.4	548.6	299.3	548.6	96.7	548.6	25.18	548.6	18.06
548.8	356.9	548.8	296.6	548.8	96.46	548.8	24.99	548.8	17.85
549	354.6	549	294.2	549	95.24	549	24.74	549	17.74
549.2	352.1	549.2	292	549.2	94.79	549.2	24.73	549.2	17.57
549.4	348.5	549.4	290.4	549.4	93.79	549.4	24.4	549.4	17.43
549.6	346.4	549.6	288	549.6	93.36	549.6	24.2	549.6	17.34
549.8	343.5	549.8	285.8	549.8	92.58	549.8	24.07	549.8	17.2
550	340.9	550	283.1	550	91.97	550	23.83	550	16.86
550.2	338.2	550.2	282	550.2	90.87	550.2	23.58	550.2	16.9
550.4	336.6	550.4	279.2	550.4	90.46	550.4	23.48	550.4	16.81
550.6	333.2	550.6	278.1	550.6	90.17	550.6	23.36	550.6	16.68
550.8	332	550.8	275.3	550.8	89.1	550.8	23.05	550.8	16.64
551	328.2	551	273.7	551	88.62	551	22.84	551	16.34
551.2	326.9	551.2	271.2	551.2	87.75	551.2	22.9	551.2	16.45
551.4	324.2	551.4	269.3	551.4	86.86	551.4	22.63	551.4	16.14
551.6	321.8	551.6	267.4	551.6	86.75	551.6	22.37	551.6	16.12
551.8	318.2	551.8	264.8	551.8	86.21	551.8	22.28	551.8	16.11
552	316.9	552	263.7	552	85.45	552	22.05	552	16.04
552.2	314.1	552.2	261	552.2	84.45	552.2	22	552.2	15.78
552.4	311.7	552.4	259.9	552.4	83.96	552.4	21.73	552.4	15.52
552.6	308.8	552.6	258	552.6	83.35	552.6	21.66	552.6	15.52
552.8	307.3	552.8	255.4	552.8	82.97	552.8	21.49	552.8	15.34
553	305.5	553	254.2	553	82.16	553	21.37	553	15.26
553.2	303.8	553.2	252	553.2	81.62	553.2	21.29	553.2	15.3
553.4	302	553.4	251.1	553.4	81.29	553.4	21.04	553.4	15.15
553.6	299.4	553.6	249.1	553.6	80.73	553.6	20.83	553.6	14.94
553.8	298	553.8	247.2	553.8	80.43	553.8	20.89	553.8	14.95
554	296.4	554	246.6	554	79.65	554	20.68	554	14.69
554.2	294.3	554.2	245	554.2	79.12	554.2	20.54	554.2	14.66
554.4	292.2	554.4	241.8	554.4	78.8	554.4	20.43	554.4	14.53
554.6	290.8	554.6	241.9	554.6	78.55	554.6	20.21	554.6	14.6
554.8	288.1	554.8	240.6	554.8	77.61	554.8	20.1	554.8	14.45
555	286.6	555	238.6	555	77.37	555	20.01	555	14.32
555.2	284.7	555.2	237.2	555.2	76.75	555.2	20	555.2	14.1
555.4	282.7	555.4	235.6	555.4	75.97	555.4	19.73	555.4	14.15
555.6	280.9	555.6	233.7	555.6	76.01	555.6	19.88	555.6	14.06
555.8	280.3	555.8	232.6	555.8	74.82	555.8	19.51	555.8	13.86
556	277.6	556	231.1	556	75.08	556	19.39	556	13.7
556.2	276.1	556.2	229.4	556.2	74.35	556.2	19.22	556.2	13.69
556.4	273.5	556.4	228.3	556.4	73.76	556.4	19.03	556.4	13.68
556.6	271.1	556.6	226.2	556.6	73.27	556.6	19.07	556.6	13.56
556.8	269.6	556.8	224.8	556.8	72.63	556.8	18.96	556.8	13.62
557	268.2	557	222.9	557	72.54	557	18.73	557	13.4
557.2	266	557.2	221.9	557.2	71.66	557.2	18.64	557.2	13.32
557.4	264.6	557.4	220.4	557.4	71.29	557.4	18.46	557.4	13.16
557.6	261.8	557.6	218.9	557.6	70.89	557.6	18.36	557.6	13.07
557.8	261.1	557.8	216.8	557.8	70.48	557.8	18.29	557.8	13
558	259.3	558	215.5	558	69.89	558	18.07	558	12.89
558.2	257.8	558.2	214	558.2	69.64	558.2	18.14	558.2	12.8
558.4	255.6	558.4	212.4	558.4	68.88	558.4	17.71	558.4	12.83
558.6	254	558.6	211.4	558.6	68.28	558.6	17.78	558.6	12.7
558.8	251.6	558.8	209.7	558.8	68.06	558.8	17.51	558.8	12.74
559	250.1	559	208	559	67.54	559	17.43	559	12.61
559.2	248.2	559.2	206.9	559.2	66.91	559.2	17.52	559.2	12.41
559.4	246.9	559.4	205	559.4	66.77	559.4	17.36	559.4	12.35
559.6	244.7	559.6	204.6	559.6	66.18	559.6	17.13	559.6	12.21
559.8	243.9	559.8	203	559.8	66.36	559.8	16.95	559.8	12.12
560	241.9	560	201.6	560	65.53	560	16.96	560	12.12
560.2	240.4	560.2	199.8	560.2	65.08	560.2	16.88	560.2	12.05
560.4	239.1	560.4	199.6	560.4	64.5	560.4	16.58	560.4	11.92
560.6	237.9	560.6	197.7	560.6	63.93	560.6	16.64	560.6	11.8
560.8	235.8	560.8	196.6	560.8	63.6	560.8	16.53	560.8	11.76
561	234.2	561	194.9	561	62.97	561	16.4	561	11.64
561.2	232.9	561.2	193.8	561.2	62.89	561.2	16.33	561.2	11.65
561.4	231.8	561.4	193.2	561.4	62.22	561.4	16.26	561.4	11.66
561.6	230.5	561.6	191.9	561.6	62.22	561.6	16.09	561.6	11.42
561.8	229	561.8	190.4	561.8	61.72	561.8	16.09	561.8	11.39
562	227.2	562	189.1	562	61.06	562	15.94	562	11.28
562.2	225.3	562.2	188.3	562.2	61.04	562.2	15.74	562.2	11.32
562.4	223.8	562.4	186.5	562.4	60.62	562.4	15.68	562.4	11.26
562.6	222.5	562.6	185.6	562.6	60.29	562.6	15.5	562.6	11.1
562.8	221.2	562.8	184.3	562.8	59.6	562.8	15.43	562.8	11.09
563	219.4	563	183.7	563	59.61	563	15.33	563	11.03
563.2	218.2	563.2	181.3	563.2	59.03	563.2	15.18	563.2	10.86
563.4	216.4	563.4	180.6	563.4	58.3	563.4	15.1	563.4	10.81
563.6	215.3	563.6	178.9	563.6	58.31	563.6	15.13	563.6	10.86
563.8	213.3	563.8	178.1	563.8	57.57	563.8	14.94	563.8	10.69
564	211.8	564	176.5	564	57.17	564	14.87	564	10.66
564.2	210.4	564.2	175.4	564.2	56.84	564.2	14.81	564.2	10.58
564.4	209	564.4	174.6	564.4	56.34	564.4	14.8	564.4	10.5
564.6	207.2	564.6	172.9	564.6	56.09	564.6	14.46	564.6	10.34
564.8	206.1	564.8	171.5	564.8	55.73	564.8	14.44	564.8	10.3
565	204.4	565	170.6	565	55.34	565	14.31	565	10.3
565.2	203	565.2	169	565.2	54.7	565.2	14.16	565.2	10.13
565.4	200.8	565.4	168.5	565.4	54.38	565.4	14.12	565.4	10.16
565.6	200	565.6	166.4	565.6	53.83	565.6	13.96	565.6	9.95
565.8	198.3	565.8	165.8	565.8	53.57	565.8	13.93	565.8	9.941
566	196.7	566	164.1	566	53.19	566	13.9	566	9.791
566.2	195.2	566.2	163.2	566.2	52.72	566.2	13.77	566.2	9.727
566.4	193.8	566.4	161.7	566.4	52.66	566.4	13.58	566.4	9.682
566.6	192.5	566.6	160.6	566.6	52.23	566.6	13.51	566.6	9.62
566.8	190.4	566.8	159.6	566.8	51.71	566.8	13.49	566.8	9.602
567	189.7	567	158.6	567	51.35	567	13.51	567	9.433
567.2	188	567.2	157.4	567.2	50.73	567.2	13.19	567.2	9.409
567.4	186.7	567.4	156.1	567.4	50.39	567.4	13.11	567.4	9.392
567.6	185.7	567.6	154.8	567.6	50.23	567.6	13.07	567.6	9.278
567.8	183.9	567.8	153.8	567.8	49.69	567.8	12.93	567.8	9.261
568	182.7	568	152.3	568	49.6	568	12.82	568	9.26
568.2	181	568.2	151.2	568.2	48.9	568.2	12.73	568.2	9.126
568.4	179.6	568.4	150.1	568.4	48.58	568.4	12.57	568.4	9.046
568.6	179.1	568.6	148.9	568.6	48.33	568.6	12.46	568.6	9.018
568.8	177.2	568.8	148.1	568.8	48.04	568.8	12.46	568.8	8.852
569	175.8	569	146.9	569	47.59	569	12.44	569	8.862
569.2	174.5	569.2	145.7	569.2	47.39	569.2	12.22	569.2	8.74
569.4	173.2	569.4	144.5	569.4	46.69	569.4	12.07	569.4	8.713
569.6	171.9	569.6	143.7	569.6	46.45	569.6	12.04	569.6	8.687
569.8	170.6	569.8	142.4	569.8	46.17	569.8	12.03	569.8	8.47
570	169.1	570	141.3	570	45.85	570	11.97	570	8.495
570.2	167.8	570.2	140	570.2	45.49	570.2	11.82	570.2	8.464
570.4	166.2	570.4	139.3	570.4	45.01	570.4	11.7	570.4	8.323
570.6	165.6	570.6	137.9	570.6	44.64	570.6	11.58	570.6	8.307
570.8	163.6	570.8	137	570.8	44.38	570.8	11.59	570.8	8.28
571	162.8	571	136.2	571	44.09	571	11.45	571	8.195
571.2	161.4	571.2	135.1	571.2	43.65	571.2	11.31	571.2	8.129
571.4	160.7	571.4	133.2	571.4	43.4	571.4	11.34	571.4	8.034
571.6	159	571.6	132.6	571.6	43.12	571.6	11.16	571.6	8.015
571.8	157.8	571.8	131.9	571.8	42.75	571.8	11.11	571.8	7.93
572	156.2	572	130.4	572	42.48	572	11.01	572	7.935
572.2	155.3	572.2	129.5	572.2	42.13	572.2	10.94	572.2	7.829
572.4	153.9	572.4	129	572.4	41.77	572.4	10.76	572.4	7.661
572.6	153	572.6	127	572.6	41.25	572.6	10.67	572.6	7.733
572.8	150.9	572.8	126.6	572.8	41.01	572.8	10.68	572.8	7.679
573	150.6	573	125.5	573	40.79	573	10.45	573	7.604
573.2	149.1	573.2	124.3	573.2	40.35	573.2	10.43	573.2	7.559
573.4	147.6	573.4	123.2	573.4	40.06	573.4	10.44	573.4	7.434
573.6	146.2	573.6	122.2	573.6	39.69	573.6	10.32	573.6	7.328
573.8	145.3	573.8	121.1	573.8	39.38	573.8	10.29	573.8	7.259
574	143.6	574	120.5	574	38.8	574	10.07	574	7.319
574.2	142.7	574.2	119.1	574.2	38.65	574.2	10.07	574.2	7.168
574.4	141.3	574.4	118.4	574.4	38.52	574.4	10	574.4	7.132
574.6	140.3	574.6	117.5	574.6	38.06	574.6	9.75	574.6	7.065
574.8	139.2	574.8	116.9	574.8	37.75	574.8	9.887	574.8	7.122
575	138.2	575	115.6	575	37.56	575	9.766	575	7.019
575.2	136.6	575.2	114.6	575.2	37.12	575.2	9.686	575.2	7.022
575.4	135.5	575.4	113.3	575.4	36.81	575.4	9.626	575.4	6.857
575.6	134.5	575.6	112.4	575.6	36.48	575.6	9.462	575.6	6.839
575.8	133	575.8	112	575.8	36.49	575.8	9.492	575.8	6.651
576	132.7	576	110.9	576	35.88	576	9.407	576	6.761
576.2	131.4	576.2	110	576.2	35.92	576.2	9.366	576.2	6.637
576.4	130.3	576.4	109.2	576.4	35.38	576.4	9.167	576.4	6.539
576.6	129.5	576.6	107.9	576.6	35.22	576.6	9.134	576.6	6.462
576.8	128.4	576.8	107.2	576.8	34.76	576.8	9.08	576.8	6.432
577	127.1	577	106.2	577	34.55	577	9.064	577	6.43
577.2	126	577.2	105.4	577.2	34.13	577.2	8.976	577.2	6.365
577.4	124.8	577.4	105.2	577.4	34.02	577.4	8.861	577.4	6.32
577.6	124.7	577.6	104	577.6	33.62	577.6	8.785	577.6	6.248
577.8	123	577.8	102.9	577.8	33.58	577.8	8.76	577.8	6.246
578	122.2	578	102.2	578	33.16	578	8.587	578	6.193
578.2	121	578.2	101.5	578.2	32.95	578.2	8.518	578.2	6.08
578.4	119.7	578.4	100.2	578.4	32.45	578.4	8.469	578.4	6.104
578.6	118.9	578.6	99.73	578.6	32.33	578.6	8.411	578.6	6.078
578.8	118.4	578.8	98.34	578.8	32.22	578.8	8.385	578.8	6.025
579	117.1	579	98.32	579	31.8	579	8.369	579	5.939
579.2	116.6	579.2	97.33	579.2	31.6	579.2	8.209	579.2	5.903
579.4	115	579.4	96.27	579.4	31.28	579.4	8.196	579.4	5.82
579.6	113.8	579.6	95.35	579.6	30.84	579.6	8.103	579.6	5.894
579.8	112.9	579.8	94.49	579.8	30.64	579.8	8.013	579.8	5.737
580	112	580	93.8	580	30.47	580	7.957	580	5.659
580.2	110.9	580.2	93.11	580.2	30.2	580.2	7.826	580.2	5.758
580.4	110.1	580.4	92.15	580.4	30.02	580.4	7.787	580.4	5.623
580.6	108.7	580.6	91.52	580.6	29.6	580.6	7.75	580.6	5.494
580.8	107.7	580.8	90.69	580.8	29.25	580.8	7.735	580.8	5.52
581	107	581	89.92	581	29.14	581	7.667	581	5.412
581.2	106	581.2	88.93	581.2	29.1	581.2	7.566	581.2	5.434
581.4	105.2	581.4	88.12	581.4	28.49	581.4	7.459	581.4	5.357
581.6	103.9	581.6	87.5	581.6	28.23	581.6	7.374	581.6	5.312
581.8	103.1	581.8	86.7	581.8	27.94	581.8	7.323	581.8	5.261
582	102.2	582	85.95	582	27.81	582	7.18	582	5.163
582.2	100.7	582.2	84.53	582.2	27.5	582.2	7.169	582.2	5.188
582.4	100.1	582.4	83.8	582.4	27.37	582.4	7.132	582.4	5.142
582.6	99.33	582.6	83.81	582.6	27.03	582.6	7.054	582.6	5.119
582.8	98.06	582.8	82.75	582.8	26.79	582.8	7.054	582.8	5.065
583	97.2	583	81.97	583	26.51	583	6.983	583	5.046
583.2	96.67	583.2	81.12	583.2	26.54	583.2	6.902	583.2	4.909
583.4	95.77	583.4	80.17	583.4	26.01	583.4	6.803	583.4	4.825
583.6	95.04	583.6	79.52	583.6	25.91	583.6	6.737	583.6	4.836
583.8	93.91	583.8	79.05	583.8	25.77	583.8	6.763	583.8	4.796
584	93.19	584	77.82	584	25.43	584	6.636	584	4.732
584.2	92.33	584.2	77.72	584.2	25.09	584.2	6.481	584.2	4.787
584.4	91.88	584.4	76.98	584.4	25.03	584.4	6.565	584.4	4.695
584.6	90.45	584.6	76.29	584.6	24.81	584.6	6.501	584.6	4.618
584.8	89.89	584.8	75.66	584.8	24.54	584.8	6.345	584.8	4.593
585	89.3	585	75.1	585	24.38	585	6.378	585	4.502
585.2	88.33	585.2	74.21	585.2	24.11	585.2	6.334	585.2	4.525
585.4	87.78	585.4	73.71	585.4	23.89	585.4	6.247	585.4	4.537
585.6	86.95	585.6	73.01	585.6	23.65	585.6	6.266	585.6	4.485
585.8	85.99	585.8	72.14	585.8	23.43	585.8	6.075	585.8	4.399
586	85.53	586	71.83	586	23.43	586	6.027	586	4.341
586.2	84.83	586.2	70.82	586.2	23.13	586.2	6.048	586.2	4.381
586.4	83.51	586.4	70.25	586.4	22.97	586.4	5.974	586.4	4.296
586.6	83.44	586.6	69.56	586.6	22.69	586.6	5.897	586.6	4.239
586.8	82.57	586.8	68.97	586.8	22.47	586.8	5.794	586.8	4.207
587	81.55	587	68.42	587	22.32	587	5.792	587	4.208
587.2	80.91	587.2	67.95	587.2	22.2	587.2	5.803	587.2	4.148
587.4	80.46	587.4	67.03	587.4	21.82	587.4	5.699	587.4	4.1
587.6	80.04	587.6	66.79	587.6	21.68	587.6	5.654	587.6	4.033
587.8	79.19	587.8	65.68	587.8	21.48	587.8	5.601	587.8	3.972
588	78.17	588	65.58	588	21.13	588	5.569	588	4.018
588.2	77.41	588.2	64.99	588.2	21.2	588.2	5.56	588.2	3.924
588.4	76.62	588.4	64.54	588.4	20.88	588.4	5.475	588.4	3.926
588.6	76.19	588.6	63.83	588.6	20.7	588.6	5.398	588.6	3.915
588.8	75.36	588.8	63.68	588.8	20.64	588.8	5.282	588.8	3.895
589	74.48	589	63	589	20.34	589	5.301	589	3.828
589.2	73.98	589.2	62.44	589.2	20.19	589.2	5.281	589.2	3.844
589.4	73.39	589.4	61.47	589.4	20.02	589.4	5.204	589.4	3.811
589.6	72.68	589.6	61.07	589.6	19.78	589.6	5.193	589.6	3.672
589.8	72.25	589.8	60.43	589.8	19.84	589.8	5.205	589.8	3.664
590	71.38	590	59.87	590	19.47	590	5.141	590	3.667
590.2	70.66	590.2	59.62	590.2	19.39	590.2	5.017	590.2	3.601
590.4	70.09	590.4	58.92	590.4	19.12	590.4	5.034	590.4	3.631
590.6	69.63	590.6	58.21	590.6	19.07	590.6	5.018	590.6	3.563
590.8	68.6	590.8	57.89	590.8	18.9	590.8	4.855	590.8	3.509
591	68.29	591	57.46	591	18.7	591	4.94	591	3.45
591.2	67.6	591.2	56.81	591.2	18.53	591.2	4.877	591.2	3.522
591.4	66.67	591.4	56.24	591.4	18.33	591.4	4.782	591.4	3.461
591.6	66.47	591.6	55.7	591.6	18.2	591.6	4.666	591.6	3.349
591.8	65.88	591.8	55.38	591.8	17.92	591.8	4.776	591.8	3.305
592	65.19	592	55.04	592	17.95	592	4.724	592	3.36
592.2	64.66	592.2	54.27	592.2	17.74	592.2	4.581	592.2	3.349
592.4	63.97	592.4	53.6	592.4	17.44	592.4	4.563	592.4	3.259
592.6	63.6	592.6	53.56	592.6	17.39	592.6	4.58	592.6	3.222
592.8	63.18	592.8	53.04	592.8	17.18	592.8	4.539	592.8	3.175
593	62.61	593	52.59	593	17.01	593	4.441	593	3.192
593.2	61.97	593.2	52.1	593.2	16.96	593.2	4.444	593.2	3.254
593.4	61.58	593.4	51.57	593.4	16.98	593.4	4.409	593.4	3.155
593.6	60.94	593.6	51.48	593.6	16.67	593.6	4.389	593.6	3.095
593.8	60.17	593.8	50.73	593.8	16.47	593.8	4.359	593.8	3.11
594	59.8	594	50.33	594	16.28	594	4.343	594	3.076
594.2	59.18	594.2	49.96	594.2	16.21	594.2	4.293	594.2	3.05
594.4	59.1	594.4	49.54	594.4	16.23	594.4	4.209	594.4	2.995
594.6	58.49	594.6	49.2	594.6	15.88	594.6	4.221	594.6	2.981
594.8	57.81	594.8	48.69	594.8	15.87	594.8	4.214	594.8	2.96
595	57.3	595	48.33	595	15.67	595	4.163	595	2.93
595.2	56.73	595.2	47.96	595.2	15.55	595.2	4.106	595.2	2.954
595.4	56.2	595.4	47.57	595.4	15.5	595.4	4.063	595.4	2.93
595.6	55.74	595.6	47.05	595.6	15.21	595.6	4.009	595.6	2.894
595.8	55.12	595.8	46.69	595.8	15.15	595.8	4.004	595.8	2.889
596	54.85	596	46.26	596	15.03	596	3.933	596	2.844
596.2	54.24	596.2	45.7	596.2	14.93	596.2	3.887	596.2	2.813
596.4	53.91	596.4	45.37	596.4	14.71	596.4	3.773	596.4	2.814
596.6	53.4	596.6	44.88	596.6	14.73	596.6	3.807	596.6	2.742
596.8	52.92	596.8	44.73	596.8	14.49	596.8	3.755	596.8	2.704
597	52.43	597	44.23	597	14.42	597	3.746	597	2.693
597.2	51.98	597.2	43.82	597.2	14.36	597.2	3.695	597.2	2.721
597.4	51.68	597.4	43.31	597.4	14.1	597.4	3.692	597.4	2.627
597.6	51.02	597.6	43.03	597.6	14.07	597.6	3.663	597.6	2.607
597.8	50.56	597.8	42.72	597.8	13.95	597.8	3.622	597.8	2.644
598	50.09	598	42.36	598	13.8	598	3.62	598	2.552
598.2	49.84	598.2	41.96	598.2	13.66	598.2	3.582	598.2	2.564
598.4	49.33	598.4	41.71	598.4	13.57	598.4	3.503	598.4	2.531
598.6	49.16	598.6	41.2	598.6	13.54	598.6	3.469	598.6	2.531
598.8	48.65	598.8	40.71	598.8	13.27	598.8	3.405	598.8	2.427
599	48.08	599	40.45	599	13.22	599	3.443	599	2.443
599.2	47.79	599.2	40.12	599.2	12.95	599.2	3.397	599.2	2.473
599.4	47.43	599.4	39.81	599.4	12.97	599.4	3.34	599.4	2.398
599.6	46.78	599.6	39.22	599.6	12.9	599.6	3.332	599.6	2.38
599.8	46.35	599.8	39.34	599.8	12.76	599.8	3.336	599.8	2.383
600	46.21	600	38.69	600	12.67	600	3.327	600	2.38

## Sheet: Figure 3F
No treatment		DPBM (30μM）		Masking, DPBM (30 μM)		Masking, DPBM (20 μM)		Masking, DPBM (10 μM)		Masking, DPBM (5 μM)		Masking (2.0 hr)
Wavelength (nm)	Fluorescence (a.u.)	Wavelength (nm)	Fluorescence (a.u.)	Wavelength (nm)	Fluorescence (a.u.)	Wavelength (nm)	Fluorescence (a.u.)	Wavelength (nm)	Fluorescence (a.u.)	Wavelength (nm)	Fluorescence (a.u.)	Wavelength (nm)	Fluorescence (a.u.)
500	381.3	500	663.5	500	215.6	500	187.6	500	130.7	500	139.3	500	51.06
500.2	385.7	500.2	661	500.2	220	500.2	189.6	500.2	131.7	500.2	139.4	500.2	50.65
500.4	391	500.4	660.7	500.4	225.6	500.4	193.4	500.4	132.4	500.4	138.2	500.4	50.27
500.6	395.5	500.6	658.7	500.6	231.1	500.6	196.7	500.6	133	500.6	138.3	500.6	50.23
500.8	400.7	500.8	657.9	500.8	237.3	500.8	200.9	500.8	133.6	500.8	137.4	500.8	49.95
501	405.2	501	654.7	501	242.3	501	203.1	501	134	501	136.7	501	49.53
501.2	409.6	501.2	653.1	501.2	248.3	501.2	206.4	501.2	134.6	501.2	135.6	501.2	49.03
501.4	414.8	501.4	651	501.4	253.9	501.4	210.1	501.4	135	501.4	135.3	501.4	48.56
501.6	419.1	501.6	648.7	501.6	259.7	501.6	213.4	501.6	135.1	501.6	134.3	501.6	48.3
501.8	423.3	501.8	645.7	501.8	264.7	501.8	216.8	501.8	135.8	501.8	133.4	501.8	48.09
502	427.9	502	642.8	502	271.1	502	219.7	502	136.3	502	132.6	502	47.64
502.2	433	502.2	639.4	502.2	276.7	502.2	222.5	502.2	136.5	502.2	131.6	502.2	47.29
502.4	437.1	502.4	636.5	502.4	282.9	502.4	226.3	502.4	137.2	502.4	130.4	502.4	46.64
502.6	443	502.6	634.7	502.6	288.4	502.6	229.4	502.6	137.5	502.6	129.3	502.6	46.06
502.8	447.1	502.8	630.8	502.8	296.3	502.8	233.5	502.8	137.9	502.8	128.2	502.8	45.71
503	452	503	627.5	503	301.3	503	236.6	503	138.6	503	127	503	44.98
503.2	456.9	503.2	624.3	503.2	307.8	503.2	240.5	503.2	138.6	503.2	125.9	503.2	44.61
503.4	461.3	503.4	620.3	503.4	313.3	503.4	244.4	503.4	139.1	503.4	125.2	503.4	44.26
503.6	465.4	503.6	617.1	503.6	319.6	503.6	247.4	503.6	139	503.6	124	503.6	43.69
503.8	470.6	503.8	613	503.8	325.9	503.8	250.7	503.8	140.2	503.8	123.2	503.8	42.89
504	476.8	504	610.3	504	333.7	504	256	504	139.7	504	121.8	504	42.57
504.2	481.2	504.2	607.6	504.2	339.9	504.2	259	504.2	140.3	504.2	121.3	504.2	41.89
504.4	485.8	504.4	603	504.4	347.1	504.4	262.9	504.4	140.8	504.4	119.8	504.4	41.47
504.6	490.4	504.6	600.4	504.6	353.9	504.6	266.4	504.6	141.2	504.6	119.3	504.6	40.88
504.8	497.2	504.8	596.2	504.8	360.7	504.8	271	504.8	141.3	504.8	117.7	504.8	40.67
505	500.7	505	594.5	505	367.6	505	273.6	505	141.9	505	116.7	505	40.13
505.2	505.9	505.2	591.9	505.2	373.1	505.2	277.6	505.2	142.3	505.2	116.4	505.2	39.71
505.4	510.3	505.4	590.9	505.4	379	505.4	281.4	505.4	143.1	505.4	115.7	505.4	39.44
505.6	516.5	505.6	587.3	505.6	386.2	505.6	285.6	505.6	143.5	505.6	114.1	505.6	38.94
505.8	520.8	505.8	586.2	505.8	391.7	505.8	289.7	505.8	143.5	505.8	113.9	505.8	38.47
506	527.8	506	582.8	506	400	506	293.6	506	144.8	506	113.1	506	38.09
506.2	532	506.2	582.2	506.2	404.7	506.2	297.3	506.2	145	506.2	112.5	506.2	37.97
506.4	537.6	506.4	580.8	506.4	413.7	506.4	301.9	506.4	146.1	506.4	111.8	506.4	37.35
506.6	541.7	506.6	580.1	506.6	419.1	506.6	306	506.6	146.9	506.6	111.3	506.6	37.32
506.8	548.4	506.8	578.4	506.8	426	506.8	308.5	506.8	147.3	506.8	110.4	506.8	36.9
507	553.1	507	577.2	507	431.6	507	313.1	507	147.9	507	110.5	507	36.62
507.2	560.4	507.2	576.9	507.2	438.8	507.2	318	507.2	148.9	507.2	110.4	507.2	36.37
507.4	564.3	507.4	576.2	507.4	446	507.4	321.2	507.4	149.9	507.4	109.7	507.4	36.21
507.6	572.9	507.6	576.4	507.6	453.7	507.6	326.5	507.6	150.4	507.6	109.5	507.6	35.93
507.8	576.9	507.8	576.5	507.8	459.8	507.8	330.6	507.8	151.7	507.8	109.3	507.8	35.55
508	584.5	508	576.9	508	467.5	508	335.4	508	152.9	508	109	508	35.51
508.2	588.5	508.2	577.6	508.2	474.6	508.2	339.1	508.2	154.2	508.2	109.3	508.2	35.49
508.4	595.7	508.4	578.1	508.4	481.3	508.4	343.5	508.4	154.6	508.4	109	508.4	35.29
508.6	600.8	508.6	580.1	508.6	487	508.6	346.6	508.6	155.6	508.6	109.2	508.6	35.09
508.8	607.9	508.8	581	508.8	494.2	508.8	351.5	508.8	156.7	508.8	109.4	508.8	34.99
509	611.7	509	583.8	509	500.5	509	356.2	509	157.8	509	109.8	509	34.96
509.2	620.9	509.2	585.2	509.2	507.2	509.2	360.1	509.2	159.3	509.2	109.8	509.2	34.76
509.4	625.5	509.4	587.6	509.4	513.2	509.4	364.7	509.4	160.7	509.4	110.4	509.4	34.78
509.6	632.7	509.6	589.1	509.6	520.3	509.6	368.6	509.6	161.5	509.6	110.5	509.6	34.7
509.8	638.3	509.8	591.5	509.8	525	509.8	373.4	509.8	163	509.8	111.2	509.8	34.64
510	644.9	510	593.9	510	532.5	510	377.9	510	164.1	510	111.4	510	34.7
510.2	651.3	510.2	597.6	510.2	538.5	510.2	381.2	510.2	165.2	510.2	111.8	510.2	34.74
510.4	657.6	510.4	600.7	510.4	544.6	510.4	384.9	510.4	166.5	510.4	112.7	510.4	34.88
510.6	662.4	510.6	605.1	510.6	552.9	510.6	390.3	510.6	167.9	510.6	113	510.6	35.16
510.8	670	510.8	608.5	510.8	557.5	510.8	394.4	510.8	169.4	510.8	113.9	510.8	35.07
511	675.8	511	611.4	511	563.8	511	397.6	511	170.5	511	114.6	511	35.18
511.2	682.2	511.2	614.7	511.2	570.2	511.2	402	511.2	171.8	511.2	115.2	511.2	35.34
511.4	688.3	511.4	618.5	511.4	576.4	511.4	406.2	511.4	172.8	511.4	115.4	511.4	35.58
511.6	696.3	511.6	622.6	511.6	582.4	511.6	409.9	511.6	175	511.6	116.2	511.6	35.89
511.8	700.8	511.8	627.8	511.8	588.4	511.8	414.3	511.8	176.1	511.8	117.3	511.8	35.9
512	707.5	512	631.7	512	594.1	512	418	512	177.9	512	118.1	512	36.09
512.2	711.6	512.2	634.7	512.2	600.5	512.2	421.6	512.2	178.3	512.2	118.6	512.2	36.14
512.4	718.9	512.4	639.2	512.4	605.4	512.4	424.9	512.4	180.3	512.4	119.5	512.4	36.25
512.6	723.6	512.6	643.5	512.6	610	512.6	428.9	512.6	180.9	512.6	120	512.6	36.59
512.8	728.9	512.8	647.1	512.8	615.7	512.8	432.1	512.8	183	512.8	121.1	512.8	36.58
513	734	513	649.2	513	620.1	513	436.1	513	183.7	513	121.6	513	36.9
513.2	738.5	513.2	654.9	513.2	625.1	513.2	438.2	513.2	185.1	513.2	122.4	513.2	36.95
513.4	745.1	513.4	657.1	513.4	629.3	513.4	441.3	513.4	186.6	513.4	122.8	513.4	37.22
513.6	750	513.6	662.5	513.6	633.3	513.6	444.7	513.6	187.9	513.6	124	513.6	37.42
513.8	754.7	513.8	666.6	513.8	638.6	513.8	448.5	513.8	188.8	513.8	124.2	513.8	37.5
514	758.6	514	671.6	514	643.4	514	452.2	514	189.8	514	125.4	514	37.7
514.2	763.4	514.2	673.4	514.2	648.8	514.2	453.9	514.2	191.4	514.2	126.2	514.2	37.86
514.4	769	514.4	678.8	514.4	651.7	514.4	457.4	514.4	192.5	514.4	127.1	514.4	38.1
514.6	774.7	514.6	682.4	514.6	656.6	514.6	459.9	514.6	193.5	514.6	127.6	514.6	38.35
514.8	777	514.8	687.3	514.8	660.2	514.8	462.9	514.8	194.9	514.8	128.2	514.8	38.57
515	783.4	515	689.5	515	664.2	515	464.6	515	196.1	515	128.8	515	38.96
515.2	787	515.2	694.5	515.2	667.7	515.2	468.6	515.2	197.1	515.2	129.5	515.2	39.05
515.4	791.1	515.4	698.1	515.4	672.3	515.4	470.9	515.4	197.8	515.4	130	515.4	39.27
515.6	794.5	515.6	702.8	515.6	676.4	515.6	474.2	515.6	199.2	515.6	130.7	515.6	39.4
515.8	800.2	515.8	703.9	515.8	679.2	515.8	475.5	515.8	199.8	515.8	131.4	515.8	39.73
516	803.8	516	707.8	516	682.5	516	478.9	516	202	516	132.3	516	39.84
516.2	807.4	516.2	710.9	516.2	686	516.2	481	516.2	201.8	516.2	132.8	516.2	39.97
516.4	809.4	516.4	714.5	516.4	689.7	516.4	482.4	516.4	203.3	516.4	133.9	516.4	40.08
516.6	815.3	516.6	716.7	516.6	691.9	516.6	484.8	516.6	203.7	516.6	134.4	516.6	40.32
516.8	817.9	516.8	720.3	516.8	695.8	516.8	487.6	516.8	205	516.8	134.5	516.8	40.62
517	822.1	517	722.5	517	697.6	517	487.9	517	205.4	517	135.5	517	40.61
517.2	822.7	517.2	726.1	517.2	700.4	517.2	490.5	517.2	206.3	517.2	135.8	517.2	41.22
517.4	826	517.4	727.8	517.4	703	517.4	491.6	517.4	207.4	517.4	136.1	517.4	40.95
517.6	826.6	517.6	730.9	517.6	704.5	517.6	493.9	517.6	208.2	517.6	136.9	517.6	41.37
517.8	831.4	517.8	732	517.8	706.6	517.8	494.6	517.8	209.1	517.8	136.8	517.8	41.19
518	832.5	518	734.2	518	709.5	518	496.5	518	208.6	518	137.2	518	41.46
518.2	834.3	518.2	737.3	518.2	711.1	518.2	497.8	518.2	209.5	518.2	137.8	518.2	41.45
518.4	837.9	518.4	737.6	518.4	711.2	518.4	498	518.4	210.6	518.4	137.7	518.4	41.6
518.6	837.5	518.6	739	518.6	713.6	518.6	499.4	518.6	210.2	518.6	138.5	518.6	41.76
518.8	837.6	518.8	740.8	518.8	714.9	518.8	500	518.8	210.7	518.8	138.5	518.8	42.03
519	838.9	519	741.1	519	715.5	519	501.3	519	211	519	138.7	519	41.78
519.2	841.7	519.2	742.1	519.2	717	519.2	502.6	519.2	211.3	519.2	139.6	519.2	42.05
519.4	840.8	519.4	743.1	519.4	717	519.4	502.1	519.4	212.2	519.4	139.4	519.4	41.89
519.6	843.9	519.6	743.5	519.6	719.1	519.6	502.8	519.6	212.2	519.6	139.5	519.6	42.12
519.8	843.4	519.8	745.1	519.8	719.2	519.8	503	519.8	212.4	519.8	139.5	519.8	42.07
520	843.4	520	745.4	520	721.1	520	503.6	520	212.5	520	139.4	520	42.19
520.2	843.4	520.2	745.9	520.2	719.8	520.2	503.9	520.2	212.6	520.2	139.5	520.2	42.15
520.4	844	520.4	746.1	520.4	719.9	520.4	503.7	520.4	212.5	520.4	139.7	520.4	42.18
520.6	843.9	520.6	746	520.6	719.7	520.6	504.3	520.6	213	520.6	139.9	520.6	42.3
520.8	843.8	520.8	745.2	520.8	721	520.8	503.5	520.8	212.8	520.8	139.5	520.8	42.29
521	843	521	745.5	521	720.4	521	503.6	521	212.9	521	139.9	521	42.23
521.2	844.3	521.2	745	521.2	720.5	521.2	503.7	521.2	212.8	521.2	139.8	521.2	42.29
521.4	841.8	521.4	746	521.4	719.6	521.4	502.7	521.4	212.9	521.4	139.5	521.4	42.38
521.6	842	521.6	743.7	521.6	719.8	521.6	503.3	521.6	212.5	521.6	139.6	521.6	42.26
521.8	841.5	521.8	743.9	521.8	718.8	521.8	503.2	521.8	212.5	521.8	139.8	521.8	42.3
522	840.4	522	742.3	522	718.9	522	501.6	522	211.9	522	139.2	522	42.3
522.2	838.4	522.2	742.1	522.2	717.8	522.2	501.4	522.2	211.6	522.2	139.6	522.2	42.1
522.4	838.2	522.4	740.3	522.4	716.8	522.4	500.1	522.4	211.4	522.4	139.2	522.4	42.05
522.6	836.9	522.6	741	522.6	715.1	522.6	500.7	522.6	211.5	522.6	139.1	522.6	42
522.8	836.5	522.8	738.4	522.8	714.1	522.8	499.6	522.8	211.6	522.8	138.3	522.8	42.19
523	832.7	523	737.1	523	713.2	523	498.7	523	211.3	523	138.6	523	42.11
523.2	832	523.2	735.2	523.2	712	523.2	496.6	523.2	210.5	523.2	138.5	523.2	41.87
523.4	828.6	523.4	735.9	523.4	709.8	523.4	496.2	523.4	210.7	523.4	138.4	523.4	41.73
523.6	829.6	523.6	732	523.6	708.2	523.6	494.2	523.6	210.3	523.6	137.9	523.6	41.9
523.8	826.4	523.8	731.3	523.8	705.9	523.8	493.6	523.8	209.6	523.8	137.7	523.8	41.91
524	823.4	524	727.7	524	705.9	524	491.9	524	208.8	524	136.9	524	41.65
524.2	820.2	524.2	727.2	524.2	703.2	524.2	491	524.2	208.5	524.2	136.4	524.2	41.54
524.4	819.3	524.4	724.3	524.4	700.6	524.4	489.4	524.4	207.6	524.4	136	524.4	41.14
524.6	814.6	524.6	722.5	524.6	699	524.6	487.6	524.6	207.2	524.6	135.9	524.6	41.31
524.8	813.3	524.8	718.9	524.8	695	524.8	486.1	524.8	206.2	524.8	135.6	524.8	41.46
525	809.7	525	717.3	525	693.2	525	484.6	525	205.7	525	134.9	525	40.75
525.2	806.9	525.2	715.3	525.2	691	525.2	482.3	525.2	204.3	525.2	134.3	525.2	40.92
525.4	802.5	525.4	712.1	525.4	688.9	525.4	480	525.4	204.5	525.4	134.2	525.4	40.98
525.6	799.9	525.6	708.5	525.6	685.9	525.6	478.5	525.6	203	525.6	133.2	525.6	40.71
525.8	796.6	525.8	706.2	525.8	683.2	525.8	476.7	525.8	202.8	525.8	132.3	525.8	40.45
526	792.7	526	703	526	679.5	526	475.5	526	202	526	132.3	526	40.24
526.2	789.1	526.2	700.9	526.2	678.5	526.2	473.5	526.2	200.8	526.2	131.9	526.2	40.27
526.4	786	526.4	697.9	526.4	674.1	526.4	470.4	526.4	200	526.4	131.7	526.4	40.15
526.6	781.6	526.6	693.9	526.6	670.6	526.6	468.6	526.6	199.3	526.6	130.7	526.6	40.21
526.8	779.2	526.8	691.2	526.8	668.1	526.8	466.8	526.8	198.7	526.8	130.3	526.8	39.68
527	775.4	527	688.4	527	665.8	527	465	527	197.4	527	129.5	527	39.7
527.2	772.1	527.2	684.3	527.2	661.8	527.2	462	527.2	196.7	527.2	128.9	527.2	39.09
527.4	769.1	527.4	680.6	527.4	659.3	527.4	461.1	527.4	196.4	527.4	128.5	527.4	39.6
527.6	763.4	527.6	678.5	527.6	656.3	527.6	459.7	527.6	195.7	527.6	128.2	527.6	39.1
527.8	760.3	527.8	675	527.8	654.6	527.8	457.9	527.8	194.7	527.8	127.6	527.8	39.11
528	757	528	672.5	528	650.9	528	454.8	528	193.5	528	126.9	528	38.98
528.2	755	528.2	668.2	528.2	648.3	528.2	451.8	528.2	193.1	528.2	126.6	528.2	38.56
528.4	749.4	528.4	666.3	528.4	645	528.4	449.1	528.4	191.5	528.4	125.5	528.4	38.41
528.6	746.7	528.6	661.9	528.6	642.4	528.6	447.3	528.6	190.7	528.6	125.1	528.6	38.33
528.8	741.3	528.8	658.6	528.8	637.2	528.8	445.1	528.8	189.6	528.8	124.6	528.8	38.14
529	738.7	529	654.8	529	635.5	529	443.3	529	188.9	529	124.3	529	37.98
529.2	733.7	529.2	652.4	529.2	631.3	529.2	441	529.2	188.2	529.2	123.5	529.2	38.08
529.4	730.5	529.4	648.2	529.4	628.7	529.4	438.7	529.4	187.3	529.4	122.5	529.4	37.57
529.6	725.3	529.6	645.5	529.6	624.3	529.6	436	529.6	186.4	529.6	122.3	529.6	37.46
529.8	723.5	529.8	640.3	529.8	622.6	529.8	434.3	529.8	184.6	529.8	121.3	529.8	36.99
530	717.1	530	636.3	530	617.9	530	431.1	530	184	530	120.7	530	36.9
530.2	714.3	530.2	633.6	530.2	614.3	530.2	428.4	530.2	182.7	530.2	119.9	530.2	36.86
530.4	709.7	530.4	629.1	530.4	611.3	530.4	426.3	530.4	181.6	530.4	119.5	530.4	36.8
530.6	706.1	530.6	625.8	530.6	608.3	530.6	424.2	530.6	180.5	530.6	118.5	530.6	36.34
530.8	700.9	530.8	623	530.8	604.2	530.8	421.5	530.8	179.8	530.8	118.2	530.8	36.19
531	698	531	618.7	531	600	531	418.4	531	178.5	531	117.3	531	35.91
531.2	691.9	531.2	615.5	531.2	596.7	531.2	416	531.2	177.3	531.2	116.3	531.2	35.69
531.4	688.6	531.4	611.4	531.4	593.5	531.4	413.8	531.4	176.8	531.4	115.7	531.4	35.38
531.6	682.7	531.6	607.7	531.6	588.1	531.6	410.9	531.6	175.7	531.6	115.1	531.6	35.31
531.8	678.4	531.8	602.9	531.8	583.6	531.8	408.1	531.8	174.5	531.8	114.3	531.8	35.12
532	671.8	532	599.4	532	580.6	532	404.9	532	172.9	532	113.8	532	35.06
532.2	669.6	532.2	593.9	532.2	577.5	532.2	401.6	532.2	171.8	532.2	112.8	532.2	34.64
532.4	663.1	532.4	590.9	532.4	571.1	532.4	400.2	532.4	170.7	532.4	112	532.4	34.35
532.6	660.8	532.6	586.6	532.6	568.9	532.6	396.1	532.6	170.6	532.6	111	532.6	34.17
532.8	655.3	532.8	583	532.8	564.7	532.8	394.3	532.8	168.7	532.8	110.7	532.8	33.96
533	651.5	533	578.3	533	560.4	533	391.2	533	167.6	533	109.2	533	33.79
533.2	646.3	533.2	574.1	533.2	556.5	533.2	388.7	533.2	166.3	533.2	108.7	533.2	33.55
533.4	640.2	533.4	569.4	533.4	552.6	533.4	386.1	533.4	164.9	533.4	108	533.4	33.25
533.6	636.2	533.6	565	533.6	547.7	533.6	383.2	533.6	164.1	533.6	107.4	533.6	33.03
533.8	631.7	533.8	560.8	533.8	545.3	533.8	380.6	533.8	162.7	533.8	106.4	533.8	32.97
534	626.7	534	556.6	534	541.1	534	377.2	534	161.5	534	105.9	534	32.67
534.2	621.9	534.2	553.1	534.2	537.3	534.2	375.3	534.2	160.5	534.2	104.7	534.2	32.21
534.4	617.4	534.4	548.6	534.4	532.9	534.4	372.1	534.4	158.8	534.4	104.2	534.4	32.16
534.6	612.4	534.6	545.2	534.6	528.5	534.6	369.9	534.6	157.8	534.6	103.5	534.6	31.9
534.8	607.6	534.8	539.6	534.8	524.5	534.8	366.3	534.8	156.7	534.8	102.5	534.8	31.69
535	602.8	535	536.6	535	521	535	363.7	535	155.4	535	102.1	535	31.39
535.2	597.9	535.2	532.8	535.2	516.3	535.2	360.3	535.2	154.1	535.2	101.3	535.2	31.18
535.4	593.7	535.4	528.6	535.4	512.5	535.4	358.3	535.4	153.7	535.4	100.8	535.4	30.89
535.6	588.8	535.6	524.9	535.6	508.1	535.6	354.8	535.6	152.6	535.6	99.74	535.6	30.91
535.8	584.1	535.8	521.1	535.8	505.5	535.8	351.9	535.8	151.3	535.8	99.01	535.8	30.57
536	580.1	536	516.1	536	501.1	536	349.1	536	149.7	536	98.01	536	30.25
536.2	576.2	536.2	513.7	536.2	496.8	536.2	346.3	536.2	148.8	536.2	97.28	536.2	30
536.4	570	536.4	507.5	536.4	493.3	536.4	342.6	536.4	147.5	536.4	96.7	536.4	29.99
536.6	564.7	536.6	503.7	536.6	488.5	536.6	340.5	536.6	146.4	536.6	95.71	536.6	29.45
536.8	560.8	536.8	499.2	536.8	485.2	536.8	337.5	536.8	145.2	536.8	95.03	536.8	29.27
537	556.5	537	496.5	537	480.8	537	335.3	537	143.9	537	94.63	537	29.03
537.2	553.1	537.2	492	537.2	478.1	537.2	333	537.2	142.5	537.2	93.95	537.2	29.03
537.4	548.1	537.4	488.2	537.4	474.4	537.4	330.5	537.4	142.2	537.4	93.07	537.4	28.78
537.6	544.5	537.6	484.3	537.6	470	537.6	327.9	537.6	141.1	537.6	92.04	537.6	28.49
537.8	540.1	537.8	481.6	537.8	466.9	537.8	325.6	537.8	139.9	537.8	91.68	537.8	28.49
538	536.3	538	477.1	538	463.7	538	322.5	538	138.8	538	90.87	538	28.24
538.2	531.5	538.2	473.6	538.2	459.7	538.2	320.3	538.2	137.4	538.2	90.21	538.2	27.97
538.4	527.7	538.4	469.3	538.4	455.8	538.4	317.8	538.4	136.9	538.4	89.63	538.4	27.7
538.6	524.1	538.6	466.7	538.6	453	538.6	315.8	538.6	135.7	538.6	89.03	538.6	27.45
538.8	519.6	538.8	463	538.8	450.4	538.8	313.3	538.8	134.7	538.8	88.11	538.8	27.21
539	515.5	539	459.3	539	446	539	310.7	539	134.5	539	87.58	539	27.06
539.2	512.8	539.2	456.9	539.2	442.3	539.2	308.7	539.2	133.2	539.2	87.02	539.2	26.97
539.4	508.5	539.4	453.6	539.4	439.3	539.4	307.1	539.4	132.1	539.4	86.27	539.4	26.64
539.6	504.2	539.6	448.8	539.6	436.3	539.6	304.4	539.6	131.5	539.6	85.29	539.6	26.33
539.8	500.2	539.8	445.5	539.8	432.9	539.8	302.2	539.8	130.2	539.8	85.01	539.8	26.26
540	495.9	540	441.7	540	429.1	540	299	540	128.5	540	84.46	540	25.86
540.2	492	540.2	438.5	540.2	425.5	540.2	297	540.2	127.7	540.2	83.76	540.2	25.9
540.4	487.7	540.4	434.5	540.4	422.8	540.4	294.8	540.4	126.9	540.4	82.95	540.4	25.77
540.6	484.1	540.6	431.7	540.6	419.5	540.6	292.1	540.6	126	540.6	82.24	540.6	25.44
540.8	480.2	540.8	428.7	540.8	415.6	540.8	289.7	540.8	124.9	540.8	81.74	540.8	25.39
541	477.4	541	426.1	541	412.7	541	288	541	123.8	541	80.82	541	25.17
541.2	471.7	541.2	421.6	541.2	409.5	541.2	284.9	541.2	122.6	541.2	80.43	541.2	24.9
541.4	468.5	541.4	418.2	541.4	406.2	541.4	283.1	541.4	121.9	541.4	79.58	541.4	24.72
541.6	464.5	541.6	414.2	541.6	402.5	541.6	280.2	541.6	121.1	541.6	78.94	541.6	24.46
541.8	461	541.8	410.8	541.8	399.2	541.8	278.5	541.8	120.3	541.8	78.47	541.8	24.26
542	457.1	542	408	542	396	542	275.4	542	119	542	77.79	542	24.07
542.2	453.8	542.2	403.7	542.2	393.4	542.2	273.4	542.2	118.5	542.2	76.92	542.2	23.96
542.4	449.2	542.4	400.7	542.4	389.6	542.4	271	542.4	117.2	542.4	76.69	542.4	23.75
542.6	445.8	542.6	398	542.6	387.5	542.6	269.3	542.6	116.6	542.6	76.05	542.6	23.57
542.8	442	542.8	393.8	542.8	382.8	542.8	266.7	542.8	115.3	542.8	75.46	542.8	23.54
543	438	543	391.2	543	380.1	543	265	543	114.4	543	74.8	543	22.92
543.2	435.4	543.2	388.3	543.2	377.1	543.2	262.7	543.2	113.1	543.2	73.84	543.2	22.96
543.4	432.3	543.4	384.3	543.4	374.4	543.4	260.7	543.4	112.7	543.4	73.66	543.4	22.75
543.6	427.5	543.6	381.7	543.6	370.6	543.6	258.7	543.6	111.5	543.6	73	543.6	22.65
543.8	425.3	543.8	379.1	543.8	368.3	543.8	256.5	543.8	111	543.8	72.11	543.8	22.48
544	420.6	544	375.5	544	363.9	544	254.3	544	109.6	544	71.82	544	22.26
544.2	417.3	544.2	372.4	544.2	362.3	544.2	252.5	544.2	108.8	544.2	71.14	544.2	22.11
544.4	413	544.4	369.3	544.4	359.6	544.4	250.5	544.4	107.9	544.4	70.79	544.4	21.78
544.6	410.9	544.6	366.8	544.6	356.3	544.6	248.7	544.6	106.9	544.6	69.87	544.6	21.81
544.8	407.2	544.8	363.6	544.8	352.4	544.8	245.5	544.8	106.5	544.8	69.76	544.8	21.36
545	404.5	545	361.3	545	350.2	545	244.2	545	105.6	545	69.18	545	21.4
545.2	401.5	545.2	358.1	545.2	346.9	545.2	242.2	545.2	104.7	545.2	68.89	545.2	21.11
545.4	399.5	545.4	355.3	545.4	344.5	545.4	241.1	545.4	103.8	545.4	68.16	545.4	21.12
545.6	396	545.6	352.4	545.6	341.7	545.6	238.5	545.6	103.1	545.6	67.61	545.6	20.87
545.8	393.2	545.8	349.7	545.8	339.3	545.8	237.2	545.8	102.5	545.8	66.9	545.8	20.76
546	389.4	546	347.1	546	335.9	546	235.3	546	101.7	546	66.56	546	20.76
546.2	386.7	546.2	344.3	546.2	334.1	546.2	233.5	546.2	101	546.2	66.04	546.2	20.36
546.4	383.4	546.4	342.1	546.4	331.1	546.4	231.7	546.4	100.3	546.4	65.79	546.4	20.24
546.6	380.7	546.6	338.5	546.6	329.8	546.6	229.6	546.6	99.37	546.6	65.03	546.6	20.16
546.8	377.6	546.8	337.3	546.8	327.5	546.8	228.6	546.8	98.82	546.8	64.77	546.8	20
547	376.1	547	334.5	547	324.7	547	226.3	547	98.36	547	63.85	547	19.92
547.2	372.2	547.2	331.3	547.2	322	547.2	225.6	547.2	97.56	547.2	63.82	547.2	19.81
547.4	370.7	547.4	329.6	547.4	320.3	547.4	223.8	547.4	96.38	547.4	63.07	547.4	19.53
547.6	365.9	547.6	326.8	547.6	318.4	547.6	221.7	547.6	95.82	547.6	62.82	547.6	19.44
547.8	363.2	547.8	324	547.8	315.5	547.8	220.5	547.8	95.2	547.8	62.27	547.8	19.29
548	360.3	548	321.7	548	313	548	218.7	548	94.35	548	61.66	548	19.26
548.2	358.6	548.2	319.2	548.2	311	548.2	216.8	548.2	93.99	548.2	61.35	548.2	19.12
548.4	355.8	548.4	316.8	548.4	308.2	548.4	215.3	548.4	93.39	548.4	60.83	548.4	18.8
548.6	352.9	548.6	315	548.6	306.5	548.6	213.6	548.6	92.44	548.6	60.54	548.6	18.8
548.8	349.5	548.8	312.3	548.8	303.9	548.8	212	548.8	91.9	548.8	59.89	548.8	18.57
549	347.7	549	309.6	549	301.4	549	209.8	549	91.53	549	59.35	549	18.27
549.2	344.9	549.2	308.2	549.2	299.1	549.2	208.9	549.2	90.39	549.2	59.09	549.2	18.52
549.4	342	549.4	305.4	549.4	296.7	549.4	207.7	549.4	89.78	549.4	58.53	549.4	18.19
549.6	340.1	549.6	303.4	549.6	294.2	549.6	205.8	549.6	89.18	549.6	58.23	549.6	17.99
549.8	337.1	549.8	301.3	549.8	292.6	549.8	204.1	549.8	88.5	549.8	57.8	549.8	17.94
550	334.9	550	298.5	550	289.4	550	202.7	550	87.37	550	57.28	550	17.74
550.2	331.9	550.2	296	550.2	287.4	550.2	201.1	550.2	87.07	550.2	57.18	550.2	17.56
550.4	330.6	550.4	293.3	550.4	285.5	550.4	199.3	550.4	86.41	550.4	56.41	550.4	17.58
550.6	327.7	550.6	291.6	550.6	284.1	550.6	198.1	550.6	85.96	550.6	55.9	550.6	17.46
550.8	325.6	550.8	289.6	550.8	281.6	550.8	196.3	550.8	84.77	550.8	55.55	550.8	17.3
551	322.7	551	287.6	551	280.2	551	194.7	551	84.8	551	54.94	551	17.07
551.2	320.4	551.2	285.6	551.2	277.7	551.2	193.7	551.2	83.92	551.2	54.61	551.2	17.02
551.4	317.8	551.4	283.2	551.4	275	551.4	192.8	551.4	83.59	551.4	54.3	551.4	16.88
551.6	315.5	551.6	281.4	551.6	273.3	551.6	190.5	551.6	82.78	551.6	53.88	551.6	16.73
551.8	313	551.8	279.3	551.8	270.9	551.8	189.9	551.8	82.01	551.8	53.59	551.8	16.6
552	311.1	552	276.7	552	269.6	552	187.4	552	81.47	552	52.83	552	16.49
552.2	307.8	552.2	274.8	552.2	267.3	552.2	186.3	552.2	80.7	552.2	52.57	552.2	16.38
552.4	306.1	552.4	273.1	552.4	264.6	552.4	185.8	552.4	80.48	552.4	52.22	552.4	16.35
552.6	303.5	552.6	271.4	552.6	263.5	552.6	184.1	552.6	80	552.6	51.93	552.6	16.09
552.8	301.3	552.8	268.9	552.8	261.3	552.8	182.1	552.8	79.3	552.8	51.5	552.8	16.01
553	299.3	553	267.4	553	259.5	553	181.5	553	78.62	553	51.24	553	15.82
553.2	297.6	553.2	266.1	553.2	257.9	553.2	180.2	553.2	78.48	553.2	50.79	553.2	15.74
553.4	295.5	553.4	264.2	553.4	256.3	553.4	179.2	553.4	77.82	553.4	50.84	553.4	15.7
553.6	293.8	553.6	262.3	553.6	255.2	553.6	178.3	553.6	76.96	553.6	50.53	553.6	15.67
553.8	292.2	553.8	260.5	553.8	253.1	553.8	177.2	553.8	76.85	553.8	49.97	553.8	15.64
554	289.9	554	258.5	554	251.7	554	176.2	554	75.95	554	49.58	554	15.36
554.2	288	554.2	257.6	554.2	250.4	554.2	174.3	554.2	75.73	554.2	49.51	554.2	15.29
554.4	286.6	554.4	254.9	554.4	248.6	554.4	173.3	554.4	75.11	554.4	49.13	554.4	15.34
554.6	284.9	554.6	253.9	554.6	246.2	554.6	172.3	554.6	74.65	554.6	48.79	554.6	15.2
554.8	283.2	554.8	252.5	554.8	245.7	554.8	171.7	554.8	74.42	554.8	48.5	554.8	15.07
555	280.7	555	251.4	555	243.8	555	170.2	555	74.01	555	47.99	555	14.96
555.2	279.1	555.2	249	555.2	242.2	555.2	169.2	555.2	73.5	555.2	47.94	555.2	14.82
555.4	278.1	555.4	247.8	555.4	240.9	555.4	168.4	555.4	73.04	555.4	47.63	555.4	14.73
555.6	276.2	555.6	246.4	555.6	239.2	555.6	167.3	555.6	72.2	555.6	47.03	555.6	14.65
555.8	273.6	555.8	244.8	555.8	237.1	555.8	165.9	555.8	72.09	555.8	46.73	555.8	14.55
556	271.9	556	243.2	556	236.1	556	164.7	556	71.32	556	46.47	556	14.38
556.2	270.6	556.2	241.3	556.2	234.2	556.2	163.7	556.2	71.07	556.2	46.15	556.2	14.36
556.4	268.9	556.4	239	556.4	232.3	556.4	162.7	556.4	70.56	556.4	46.01	556.4	14.21
556.6	266.4	556.6	237.3	556.6	231.2	556.6	161.8	556.6	70.17	556.6	45.56	556.6	14.12
556.8	264.8	556.8	236.5	556.8	229.4	556.8	160.7	556.8	69.6	556.8	45.14	556.8	14.06
557	263.1	557	234.5	557	228.2	557	158.9	557	69.19	557	45.04	557	13.9
557.2	261.6	557.2	233.5	557.2	226.2	557.2	158.4	557.2	68.56	557.2	44.85	557.2	13.89
557.4	259.8	557.4	231.5	557.4	225.2	557.4	157.5	557.4	68.19	557.4	44.55	557.4	13.81
557.6	257.1	557.6	229.3	557.6	223.8	557.6	156.3	557.6	67.58	557.6	44.1	557.6	13.7
557.8	255.7	557.8	228.7	557.8	221.9	557.8	155	557.8	67.39	557.8	43.87	557.8	13.51
558	253.6	558	227	558	221	558	153.7	558	66.79	558	43.43	558	13.38
558.2	252.3	558.2	225.8	558.2	218.6	558.2	152.6	558.2	66.12	558.2	43.23	558.2	13.37
558.4	250.9	558.4	222.6	558.4	217.5	558.4	151.6	558.4	65.83	558.4	42.81	558.4	13.42
558.6	249	558.6	221.5	558.6	215.8	558.6	151	558.6	65.43	558.6	42.37	558.6	13.23
558.8	247	558.8	220	558.8	214.8	558.8	149.5	558.8	64.83	558.8	42.19	558.8	13.2
559	246.2	559	218.6	559	212.9	559	148.8	559	64.75	559	41.77	559	13.05
559.2	243.6	559.2	217.2	559.2	211.4	559.2	147.4	559.2	64.12	559.2	41.68	559.2	12.84
559.4	242.3	559.4	215.7	559.4	209.8	559.4	147.2	559.4	63.73	559.4	41.38	559.4	12.96
559.6	240.6	559.6	214.6	559.6	208.5	559.6	145.8	559.6	63.08	559.6	41.12	559.6	12.74
559.8	238.9	559.8	213	559.8	207.5	559.8	144.9	559.8	62.81	559.8	40.86	559.8	12.66
560	237.8	560	211.9	560	205.2	560	143.8	560	62.43	560	40.83	560	12.51
560.2	235.6	560.2	210.9	560.2	204.5	560.2	143.1	560.2	62.08	560.2	40.27	560.2	12.48
560.4	234.3	560.4	209.2	560.4	202.6	560.4	142.2	560.4	61.65	560.4	40.06	560.4	12.33
560.6	233	560.6	207.8	560.6	202.3	560.6	140.9	560.6	61.1	560.6	39.97	560.6	12.34
560.8	230.8	560.8	206.5	560.8	200.8	560.8	140.1	560.8	60.87	560.8	39.51	560.8	12.25
561	230.3	561	205.2	561	199.5	561	139.4	561	60.62	561	39.41	561	12.13
561.2	228.9	561.2	203.8	561.2	198.5	561.2	138.7	561.2	60.22	561.2	39.05	561.2	12.23
561.4	227.1	561.4	202.8	561.4	197.5	561.4	137.5	561.4	59.62	561.4	38.76	561.4	11.97
561.6	225.3	561.6	201.1	561.6	195.8	561.6	137	561.6	59.25	561.6	38.57	561.6	12.01
561.8	224.7	561.8	200	561.8	194.5	561.8	136.4	561.8	59.05	561.8	38.37	561.8	11.9
562	222.5	562	198.5	562	194	562	135	562	58.98	562	37.93	562	11.81
562.2	220.8	562.2	197.9	562.2	192	562.2	134.1	562.2	57.98	562.2	37.58	562.2	11.73
562.4	219.5	562.4	196.4	562.4	190.7	562.4	132.9	562.4	57.97	562.4	37.66	562.4	11.76
562.6	218.8	562.6	194.6	562.6	189.3	562.6	132.3	562.6	57.29	562.6	37.28	562.6	11.51
562.8	217.1	562.8	193.3	562.8	188.2	562.8	131.4	562.8	57.25	562.8	37.09	562.8	11.58
563	215.5	563	192.4	563	187.4	563	130.5	563	57.14	563	36.81	563	11.47
563.2	213.3	563.2	191.1	563.2	185.4	563.2	129.8	563.2	56.19	563.2	36.62	563.2	11.41
563.4	212.9	563.4	189.5	563.4	184.8	563.4	129.4	563.4	56.09	563.4	36.21	563.4	11.25
563.6	210.7	563.6	188.7	563.6	183.2	563.6	128.2	563.6	55.66	563.6	35.91	563.6	11.25
563.8	209.3	563.8	186.4	563.8	182	563.8	127.2	563.8	55.1	563.8	35.89	563.8	11.17
564	208.1	564	185.9	564	180.5	564	125.9	564	54.67	564	35.82	564	11.22
564.2	206	564.2	184.2	564.2	179.2	564.2	124.9	564.2	54.57	564.2	35.49	564.2	11.01
564.4	204.9	564.4	183.2	564.4	177.8	564.4	124.4	564.4	54.16	564.4	35.26	564.4	10.83
564.6	203.9	564.6	181.7	564.6	177	564.6	123.4	564.6	53.79	564.6	34.87	564.6	10.86
564.8	202	564.8	179.9	564.8	175.1	564.8	122.8	564.8	53.37	564.8	34.62	564.8	10.79
565	200.1	565	178.6	565	174.2	565	121.9	565	52.81	565	34.32	565	10.68
565.2	198.8	565.2	177.3	565.2	172.9	565.2	120.9	565.2	52.56	565.2	34.1	565.2	10.62
565.4	197	565.4	176.3	565.4	171.6	565.4	119.8	565.4	52.07	565.4	33.84	565.4	10.49
565.6	196.2	565.6	174.9	565.6	170.7	565.6	119.2	565.6	51.7	565.6	33.61	565.6	10.44
565.8	194.3	565.8	173.8	565.8	168.7	565.8	118.4	565.8	51.21	565.8	33.07	565.8	10.41
566	193.3	566	172.1	566	167.7	566	117.5	566	51.15	566	33.19	566	10.23
566.2	191.9	566.2	170.9	566.2	166.8	566.2	116.2	566.2	50.65	566.2	32.74	566.2	10.19
566.4	190.5	566.4	170	566.4	165.2	566.4	115.8	566.4	50.37	566.4	32.79	566.4	10.2
566.6	188.7	566.6	168.8	566.6	164	566.6	114.8	566.6	49.88	566.6	32.35	566.6	10.19
566.8	187.2	566.8	167.5	566.8	163.3	566.8	114.1	566.8	49.46	566.8	32.25	566.8	10.03
567	185.8	567	165.8	567	161.2	567	113.2	567	49.29	567	32.01	567	9.914
567.2	184.9	567.2	164.9	567.2	160.3	567.2	112.3	567.2	48.78	567.2	31.44	567.2	9.852
567.4	183.1	567.4	163.6	567.4	159.3	567.4	111.2	567.4	48.78	567.4	31.47	567.4	9.752
567.6	182.2	567.6	163.1	567.6	158.6	567.6	110.6	567.6	48.17	567.6	31.21	567.6	9.634
567.8	180.3	567.8	161.5	567.8	156.9	567.8	110.1	567.8	47.96	567.8	31.02	567.8	9.636
568	179.2	568	159.9	568	155.7	568	108.9	568	47.71	568	30.8	568	9.504
568.2	177.6	568.2	159.1	568.2	155.1	568.2	108.3	568.2	47.28	568.2	30.66	568.2	9.531
568.4	176.1	568.4	157.7	568.4	153.5	568.4	106.9	568.4	46.58	568.4	30.24	568.4	9.438
568.6	175	568.6	156.7	568.6	152.5	568.6	106.6	568.6	46.28	568.6	30.06	568.6	9.339
568.8	174	568.8	155.2	568.8	151	568.8	105.8	568.8	46.05	568.8	29.82	568.8	9.196
569	172.4	569	154.4	569	150	569	105	569	45.65	569	29.64	569	9.181
569.2	171.2	569.2	153	569.2	148.7	569.2	104.2	569.2	45.48	569.2	29.35	569.2	9.196
569.4	170	569.4	151.5	569.4	147.7	569.4	103.4	569.4	44.87	569.4	29.12	569.4	9.017
569.6	168.8	569.6	150.7	569.6	146.5	569.6	102.9	569.6	44.72	569.6	28.83	569.6	8.993
569.8	167	569.8	150	569.8	145.3	569.8	101.8	569.8	44.26	569.8	28.76	569.8	9.008
570	165.7	570	148	570	144.6	570	101.1	570	44.11	570	28.52	570	8.83
570.2	164.9	570.2	147	570.2	143.4	570.2	100.3	570.2	43.72	570.2	28.18	570.2	8.773
570.4	163.4	570.4	146	570.4	141.8	570.4	99.51	570.4	43.43	570.4	27.97	570.4	8.661
570.6	161.5	570.6	145.6	570.6	140.9	570.6	98.77	570.6	43.07	570.6	27.84	570.6	8.729
570.8	160.6	570.8	143.9	570.8	139.4	570.8	97.83	570.8	42.65	570.8	27.66	570.8	8.602
571	159.6	571	142.4	571	138.8	571	97.18	571	42.36	571	27.39	571	8.552
571.2	158.2	571.2	141	571.2	138.2	571.2	96.67	571.2	42.01	571.2	27.3	571.2	8.466
571.4	156.9	571.4	140.4	571.4	136.7	571.4	95.65	571.4	41.44	571.4	27.04	571.4	8.454
571.6	156.5	571.6	139.4	571.6	135.4	571.6	94.9	571.6	41.1	571.6	26.7	571.6	8.41
571.8	154.6	571.8	138.5	571.8	134.3	571.8	94.43	571.8	41.2	571.8	26.61	571.8	8.312
572	153	572	137.2	572	132.8	572	93.63	572	40.75	572	26.35	572	8.113
572.2	152.2	572.2	136.2	572.2	132.7	572.2	92.4	572.2	40.59	572.2	26.11	572.2	8.164
572.4	150.9	572.4	135.2	572.4	131.4	572.4	91.95	572.4	40.04	572.4	26	572.4	8.107
572.6	149.6	572.6	133.7	572.6	130.1	572.6	91.23	572.6	39.85	572.6	25.78	572.6	8.005
572.8	148.4	572.8	132.7	572.8	129.1	572.8	90.15	572.8	39.49	572.8	25.46	572.8	7.893
573	147.3	573	131.7	573	128.3	573	89.77	573	39.12	573	25.5	573	7.881
573.2	146.1	573.2	130.5	573.2	126.7	573.2	89.3	573.2	38.63	573.2	25.09	573.2	7.889
573.4	144.8	573.4	129.3	573.4	126.1	573.4	88.09	573.4	38.46	573.4	24.84	573.4	7.776
573.6	143.4	573.6	127.9	573.6	125.2	573.6	87.34	573.6	38.09	573.6	24.84	573.6	7.664
573.8	142.5	573.8	127.2	573.8	124.2	573.8	86.85	573.8	37.97	573.8	24.61	573.8	7.588
574	141	574	125.9	574	123.4	574	85.99	574	37.46	574	24.38	574	7.54
574.2	140.2	574.2	125.4	574.2	122.3	574.2	85.23	574.2	37.24	574.2	24.21	574.2	7.504
574.4	138.8	574.4	124	574.4	120.8	574.4	84.78	574.4	36.76	574.4	23.86	574.4	7.415
574.6	138	574.6	123.3	574.6	120.1	574.6	84.16	574.6	36.68	574.6	23.72	574.6	7.406
574.8	136.6	574.8	122.3	574.8	118.7	574.8	83.44	574.8	36.19	574.8	23.61	574.8	7.266
575	135.7	575	121.3	575	118.4	575	82.42	575	36.11	575	23.62	575	7.372
575.2	133.9	575.2	120.1	575.2	117	575.2	82.23	575.2	35.82	575.2	23.03	575.2	7.14
575.4	133.2	575.4	119.3	575.4	115.8	575.4	81.33	575.4	35.43	575.4	22.87	575.4	7.166
575.6	132.2	575.6	117.9	575.6	115.1	575.6	80.51	575.6	35.16	575.6	22.66	575.6	7.216
575.8	130.8	575.8	117.3	575.8	114.3	575.8	80.12	575.8	34.78	575.8	22.55	575.8	7.001
576	129.7	576	115.9	576	113.3	576	79.43	576	34.6	576	22.37	576	7.004
576.2	128.9	576.2	115.4	576.2	112.8	576.2	78.67	576.2	34.44	576.2	22.26	576.2	6.902
576.4	127.6	576.4	114.2	576.4	111.6	576.4	78.08	576.4	34.16	576.4	21.88	576.4	6.868
576.6	127	576.6	113.4	576.6	110.2	576.6	77.12	576.6	33.8	576.6	21.78	576.6	6.822
576.8	125.5	576.8	112.6	576.8	109.8	576.8	76.67	576.8	33.47	576.8	21.6	576.8	6.772
577	124.8	577	111.4	577	108.9	577	76.35	577	33.18	577	21.52	577	6.675
577.2	123.6	577.2	110.8	577.2	107.8	577.2	75.49	577.2	32.84	577.2	21.28	577.2	6.647
577.4	122.8	577.4	110.1	577.4	107	577.4	74.95	577.4	32.79	577.4	21.15	577.4	6.59
577.6	121.9	577.6	108.9	577.6	105.9	577.6	74.23	577.6	32.37	577.6	20.98	577.6	6.55
577.8	120.7	577.8	108.2	577.8	105.3	577.8	73.78	577.8	32.41	577.8	20.79	577.8	6.55
578	119.6	578	107	578	104.3	578	73.47	578	31.95	578	20.65	578	6.313
578.2	118.9	578.2	106.1	578.2	103.7	578.2	72.56	578.2	31.57	578.2	20.58	578.2	6.457
578.4	117.2	578.4	105.1	578.4	102.5	578.4	71.71	578.4	31.36	578.4	20.27	578.4	6.365
578.6	116.5	578.6	104.2	578.6	101.8	578.6	71.12	578.6	31.19	578.6	20.09	578.6	6.284
578.8	115.7	578.8	103.7	578.8	101	578.8	70.73	578.8	30.88	578.8	20.1	578.8	6.196
579	114.9	579	102.8	579	100.2	579	70.18	579	30.63	579	19.97	579	6.166
579.2	113.4	579.2	102	579.2	99.36	579.2	69.48	579.2	30.44	579.2	19.74	579.2	6.086
579.4	113.1	579.4	101.2	579.4	98.49	579.4	69.12	579.4	30.04	579.4	19.46	579.4	6.137
579.6	112.2	579.6	99.94	579.6	97.43	579.6	68.29	579.6	29.81	579.6	19.45	579.6	5.924
579.8	110.8	579.8	99.08	579.8	96.65	579.8	67.71	579.8	29.46	579.8	19.22	579.8	5.913
580	109.8	580	98.47	580	95.67	580	67.46	580	29.45	580	19	580	5.937
580.2	108.8	580.2	97.79	580.2	95.05	580.2	66.92	580.2	29.18	580.2	18.73	580.2	5.886
580.4	108.1	580.4	96.59	580.4	94.17	580.4	66.07	580.4	28.66	580.4	18.66	580.4	5.77
580.6	106.8	580.6	95.85	580.6	93.37	580.6	65.49	580.6	28.43	580.6	18.42	580.6	5.821
580.8	106	580.8	95.07	580.8	92.4	580.8	64.95	580.8	28.28	580.8	18.24	580.8	5.679
581	105.1	581	93.71	581	91.49	581	64.25	581	28.01	581	18.11	581	5.666
581.2	104	581.2	93.09	581.2	90.78	581.2	63.54	581.2	27.81	581.2	18.02	581.2	5.624
581.4	103	581.4	92.43	581.4	89.8	581.4	63.15	581.4	27.49	581.4	17.86	581.4	5.616
581.6	102.1	581.6	91.75	581.6	88.87	581.6	62.44	581.6	27.26	581.6	17.55	581.6	5.505
581.8	101.2	581.8	90.14	581.8	88.11	581.8	61.72	581.8	26.95	581.8	17.51	581.8	5.4
582	100.3	582	89.68	582	87.48	582	61.44	582	26.93	582	17.35	582	5.434
582.2	99.51	582.2	88.34	582.2	86.74	582.2	60.76	582.2	26.4	582.2	17.22	582.2	5.353
582.4	98.2	582.4	87.91	582.4	85.6	582.4	60.2	582.4	26.16	582.4	17.1	582.4	5.375
582.6	97	582.6	87.07	582.6	84.99	582.6	59.6	582.6	26	582.6	16.89	582.6	5.247
582.8	96.9	582.8	86.62	582.8	84.06	582.8	59.04	582.8	25.89	582.8	16.79	582.8	5.212
583	95.87	583	85.57	583	83.57	583	58.75	583	25.56	583	16.7	583	5.121
583.2	94.97	583.2	84.97	583.2	82.97	583.2	58.44	583.2	25.33	583.2	16.38	583.2	5.097
583.4	93.93	583.4	84.2	583.4	82.04	583.4	57.89	583.4	25.16	583.4	16.29	583.4	5.149
583.6	93.3	583.6	83.33	583.6	81.19	583.6	57.13	583.6	25.02	583.6	16.3	583.6	5.06
583.8	92.54	583.8	82.59	583.8	80.48	583.8	56.63	583.8	24.76	583.8	15.99	583.8	4.98
584	91.24	584	82.42	584	79.89	584	55.76	584	24.47	584	15.89	584	4.965
584.2	90.67	584.2	81.18	584.2	79.41	584.2	55.65	584.2	24.28	584.2	15.73	584.2	4.959
584.4	90.27	584.4	80.79	584.4	78.73	584.4	55.08	584.4	24.18	584.4	15.54	584.4	4.861
584.6	89.43	584.6	80.08	584.6	77.78	584.6	54.72	584.6	23.91	584.6	15.41	584.6	4.883
584.8	88.39	584.8	79.03	584.8	77.29	584.8	54.32	584.8	23.67	584.8	15.33	584.8	4.833
585	87.6	585	78.37	585	76.45	585	53.7	585	23.45	585	15.15	585	4.783
585.2	86.62	585.2	77.53	585.2	75.81	585.2	53.25	585.2	23.36	585.2	15.13	585.2	4.69
585.4	86.26	585.4	77.12	585.4	75.23	585.4	52.94	585.4	23.07	585.4	14.93	585.4	4.697
585.6	85.16	585.6	76.32	585.6	74.71	585.6	52.12	585.6	22.85	585.6	14.84	585.6	4.629
585.8	84.59	585.8	75.95	585.8	73.78	585.8	51.83	585.8	22.73	585.8	14.66	585.8	4.59
586	83.96	586	75.22	586	73.26	586	51.29	586	22.6	586	14.49	586	4.537
586.2	83.04	586.2	74.28	586.2	72.35	586.2	50.78	586.2	22.28	586.2	14.44	586.2	4.504
586.4	82.49	586.4	73.96	586.4	71.7	586.4	50.44	586.4	22.26	586.4	14.34	586.4	4.401
586.6	81.41	586.6	73.39	586.6	71.05	586.6	50.14	586.6	21.92	586.6	14.08	586.6	4.441
586.8	80.84	586.8	72.68	586.8	71.09	586.8	49.68	586.8	21.78	586.8	14	586.8	4.396
587	80.16	587	72.01	587	70.07	587	49.27	587	21.52	587	14.01	587	4.399
587.2	79.26	587.2	71.5	587.2	69.68	587.2	48.8	587.2	21.43	587.2	13.87	587.2	4.299
587.4	78.91	587.4	70.73	587.4	69.07	587.4	48.41	587.4	21.28	587.4	13.71	587.4	4.297
587.6	77.96	587.6	69.9	587.6	68.16	587.6	47.74	587.6	20.96	587.6	13.67	587.6	4.164
587.8	77.38	587.8	69.41	587.8	67.54	587.8	47.62	587.8	20.96	587.8	13.33	587.8	4.196
588	76.45	588	68.69	588	67.07	588	47.09	588	20.43	588	13.32	588	4.158
588.2	76.07	588.2	67.97	588.2	66.41	588.2	46.58	588.2	20.35	588.2	13.3	588.2	4.134
588.4	75.03	588.4	67.39	588.4	66.18	588.4	46.14	588.4	20.37	588.4	13.23	588.4	4.165
588.6	74.41	588.6	66.71	588.6	65.45	588.6	45.84	588.6	20.09	588.6	12.98	588.6	4.107
588.8	74.09	588.8	66.23	588.8	64.7	588.8	45.48	588.8	19.86	588.8	12.96	588.8	3.937
589	73.17	589	65.54	589	64.06	589	45.19	589	19.7	589	12.72	589	3.962
589.2	72.64	589.2	64.79	589.2	63.37	589.2	44.82	589.2	19.6	589.2	12.72	589.2	3.937
589.4	71.88	589.4	64.67	589.4	62.69	589.4	44.05	589.4	19.31	589.4	12.56	589.4	3.838
589.6	71.52	589.6	63.71	589.6	62.44	589.6	43.81	589.6	19.17	589.6	12.43	589.6	3.963
589.8	70.92	589.8	63.43	589.8	62.17	589.8	43.55	589.8	18.98	589.8	12.33	589.8	3.819
590	70.09	590	62.7	590	61.3	590	42.97	590	18.87	590	12.19	590	3.767
590.2	69.39	590.2	62.42	590.2	60.9	590.2	42.68	590.2	18.71	590.2	12.04	590.2	3.764
590.4	68.64	590.4	61.75	590.4	60.11	590.4	42.22	590.4	18.51	590.4	11.99	590.4	3.719
590.6	68.42	590.6	61.22	590.6	59.69	590.6	41.84	590.6	18.57	590.6	11.92	590.6	3.738
590.8	67.79	590.8	60.36	590.8	59.18	590.8	41.28	590.8	18.35	590.8	11.76	590.8	3.707
591	67.08	591	60.07	591	58.7	591	41.09	591	18.09	591	11.68	591	3.678
591.2	66.47	591.2	59.4	591.2	58.14	591.2	40.59	591.2	17.92	591.2	11.6	591.2	3.622
591.4	66.01	591.4	58.86	591.4	57.33	591.4	40.17	591.4	17.76	591.4	11.5	591.4	3.543
591.6	65.14	591.6	58.44	591.6	57.25	591.6	39.82	591.6	17.47	591.6	11.38	591.6	3.521
591.8	64.72	591.8	58.05	591.8	56.35	591.8	39.58	591.8	17.5	591.8	11.23	591.8	3.527
592	64.18	592	57.52	592	55.99	592	39.32	592	17.24	592	11.12	592	3.478
592.2	63.64	592.2	57.01	592.2	55.7	592.2	38.86	592.2	17.15	592.2	11.01	592.2	3.484
592.4	62.64	592.4	56.51	592.4	55.02	592.4	38.77	592.4	16.95	592.4	10.92	592.4	3.389
592.6	62.24	592.6	56.01	592.6	54.72	592.6	38.28	592.6	16.77	592.6	10.9	592.6	3.446
592.8	61.82	592.8	55.26	592.8	54.2	592.8	37.96	592.8	16.67	592.8	10.78	592.8	3.375
593	61.4	593	54.93	593	53.49	593	37.58	593	16.6	593	10.72	593	3.317
593.2	60.46	593.2	54.61	593.2	53.25	593.2	37.24	593.2	16.42	593.2	10.55	593.2	3.28
593.4	60.04	593.4	53.91	593.4	52.86	593.4	36.98	593.4	16.24	593.4	10.52	593.4	3.208
593.6	59.7	593.6	53.46	593.6	52.07	593.6	36.73	593.6	16.12	593.6	10.42	593.6	3.248
593.8	59.27	593.8	53.49	593.8	52.02	593.8	36.23	593.8	15.96	593.8	10.36	593.8	3.279
594	58.54	594	52.71	594	51.47	594	36.02	594	15.77	594	10.31	594	3.224
594.2	58.22	594.2	52.26	594.2	50.93	594.2	35.71	594.2	15.7	594.2	10.1	594.2	3.112
594.4	57.38	594.4	51.49	594.4	50.59	594.4	35.42	594.4	15.54	594.4	10.14	594.4	3.186
594.6	57.13	594.6	51.31	594.6	49.99	594.6	35.24	594.6	15.49	594.6	10.08	594.6	3.135
594.8	56.68	594.8	50.84	594.8	49.63	594.8	34.63	594.8	15.32	594.8	9.919	594.8	3.057
595	56.18	595	50.39	595	49.15	595	34.37	595	15.29	595	9.717	595	3.045
595.2	55.62	595.2	49.76	595.2	48.67	595.2	34.21	595.2	14.93	595.2	9.755	595.2	3.065
595.4	55.32	595.4	49.4	595.4	48.22	595.4	34.03	595.4	15	595.4	9.793	595.4	3.006
595.6	54.76	595.6	49.39	595.6	47.9	595.6	33.68	595.6	14.76	595.6	9.529	595.6	2.954
595.8	54.18	595.8	48.55	595.8	47.57	595.8	33.32	595.8	14.65	595.8	9.476	595.8	2.934
596	53.72	596	48.05	596	47.02	596	32.98	596	14.52	596	9.315	596	2.914
596.2	53.12	596.2	47.92	596.2	46.77	596.2	32.76	596.2	14.49	596.2	9.371	596.2	2.896
596.4	52.81	596.4	47.34	596.4	46.37	596.4	32.5	596.4	14.35	596.4	9.226	596.4	2.926
596.6	52.31	596.6	47.04	596.6	45.95	596.6	32.02	596.6	14.07	596.6	9.205	596.6	2.858
596.8	52.1	596.8	46.64	596.8	45.35	596.8	31.91	596.8	14.12	596.8	9.136	596.8	2.909
597	51.25	597	46.23	597	45.18	597	31.52	597	13.88	597	9.126	597	2.818
597.2	51.06	597.2	45.89	597.2	44.81	597.2	31.28	597.2	13.77	597.2	8.939	597.2	2.78
597.4	50.3	597.4	45.36	597.4	44.12	597.4	30.9	597.4	13.63	597.4	8.835	597.4	2.794
597.6	50.15	597.6	44.88	597.6	43.74	597.6	30.63	597.6	13.52	597.6	8.75	597.6	2.738
597.8	49.65	597.8	44.64	597.8	43.34	597.8	30.46	597.8	13.51	597.8	8.808	597.8	2.693
598	49.18	598	44.06	598	43.06	598	30.25	598	13.34	598	8.579	598	2.737
598.2	48.69	598.2	43.88	598.2	42.61	598.2	29.88	598.2	13.25	598.2	8.511	598.2	2.675
598.4	48.49	598.4	43.42	598.4	42.26	598.4	29.71	598.4	13.2	598.4	8.437	598.4	2.59
598.6	48.11	598.6	43	598.6	42.18	598.6	29.53	598.6	13	598.6	8.385	598.6	2.603
598.8	47.68	598.8	42.58	598.8	41.39	598.8	29.13	598.8	12.89	598.8	8.372	598.8	2.575
599	47.23	599	42.09	599	41.16	599	28.98	599	12.87	599	8.229	599	2.59
599.2	46.8	599.2	41.77	599.2	40.99	599.2	28.75	599.2	12.62	599.2	8.166	599.2	2.548
599.4	46.48	599.4	41.46	599.4	40.59	599.4	28.21	599.4	12.51	599.4	8.193	599.4	2.53
599.6	46.18	599.6	41.07	599.6	40.22	599.6	28.23	599.6	12.41	599.6	8.029	599.6	2.56
599.8	45.52	599.8	40.77	599.8	39.93	599.8	27.89	599.8	12.5	599.8	7.914	599.8	2.53
600	45.33	600	40.49	600	39.47	600	27.81	600	12.37	600	7.949	600	2.486

## Sheet: Figure 5A
NAI-N3			no treatment
Temperature	Normalized absorbance		Temperature	Normalized absorbance
5.76252	0.01241		5.55932	0.01278
5.71172	0.009		5.55932	0.00939
6.04184	0.00728		5.88949	0.00708
6.57482	0.00723		6.47333	0.00585
7.25959	0.00887		7.18353	0.00569
8.0451	0.01391		7.99445	0.00919
8.8805	0.01952		8.80458	0.01102
9.71507	0.02491		9.66451	0.01086
10.5993	0.03067		10.5741	0.01299
11.4827	0.03553		11.4322	0.01622
12.34	0.04244		12.34	0.01937
13.2468	0.04942		13.2468	0.02209
14.1527	0.05369		14.1527	0.02492
15.0576	0.05909		15.0576	0.0281
15.9617	0.06519		15.9617	0.03064
16.8649	0.06998		16.89	0.03231
17.7923	0.07755		17.8174	0.03562
18.7188	0.08385		18.7689	0.04051
19.6695	0.09348		19.7195	0.04444
20.5942	0.10169		20.6191	0.04747
21.518	0.11148		21.5679	0.05245
22.466	0.12013		22.4909	0.05615
23.3632	0.12977		23.413	0.05969
24.3094	0.1401		24.3592	0.06283
25.2548	0.15072		25.3045	0.06745
26.1994	0.16493		26.2491	0.07431
27.1431	0.17735		27.1927	0.08043
28.086	0.18845		28.1356	0.08459
29.0282	0.19839		29.0777	0.09104
29.9695	0.2052		30.019	0.09737
30.9101	0.21295		30.9596	0.10283
31.85	0.2222		31.9241	0.10926
32.7891	0.2308		32.8385	0.1189
33.7275	0.24347		33.8262	0.12987
34.6651	0.25412		34.7638	0.14117
35.6021	0.27009		35.7007	0.15335
36.5385	0.28709		36.637	0.16732
37.5234	0.30662		37.6218	0.18164
38.4584	0.32714		38.5567	0.19553
39.3927	0.34671		39.491	0.20997
40.3265	0.36709		40.4493	0.22347
41.2596	0.38839		41.3823	0.23435
42.2412	0.40965		42.3393	0.24568
43.1732	0.43287		43.3203	0.25873
44.1291	0.45638		44.2516	0.26889
45.0844	0.47915		45.1824	0.28029
46.0147	0.50087		46.1616	0.29202
46.9445	0.52081		47.0913	0.30327
47.8982	0.54456		48.0205	0.31159
48.8515	0.5696		48.9981	0.31996
49.8042	0.59534		49.9263	0.32861
50.7565	0.61971		50.903	0.33683
51.7083	0.64361		51.8303	0.34437
52.6597	0.66574		52.806	0.35615
53.6106	0.68646		53.7569	0.36699
54.5611	0.70799		54.7073	0.38045
55.4869	0.73138		55.6331	0.39368
56.461	0.75319		56.6071	0.40949
57.4104	0.77274		57.5321	0.4259
58.3595	0.79123		58.5054	0.44457
59.3082	0.80765		59.4298	0.46672
60.2565	0.82123		60.4024	0.49426
61.2046	0.83419		61.3262	0.52599
62.1524	0.84815		62.2982	0.56576
63.0757	0.86205		63.2214	0.61336
64.0472	0.87347		64.1929	0.66987
64.9943	0.88256		65.1157	0.72964
65.9411	0.89274		66.0867	0.78583
66.8634	0.90153		67.0576	0.83421
67.8341	0.90806		67.9797	0.87217
68.7561	0.91569		68.9502	0.8979
69.7264	0.9227		69.8962	0.91243
70.6481	0.92943		70.8422	0.92231
71.6182	0.93579		71.8122	0.92969
72.5397	0.94068		72.7336	0.93668
73.5095	0.94637		73.7035	0.943
74.4308	0.9516		74.6247	0.94941
75.4005	0.95537		75.5944	0.95577
76.3702	0.96002		76.5156	0.96043
77.2913	0.96367		77.4852	0.96311
78.2124	0.96776		78.4306	0.96512
79.1821	0.97083		79.376	0.96698
80.1032	0.97468		80.3456	0.96886
81.0729	0.97878		81.2668	0.97171
81.9941	0.98141		82.2365	0.97501
82.9638	0.98401		83.1578	0.97773
83.8852	0.98771		84.1034	0.98205
84.8309	0.9913		85.0491	0.98774
85.7767	0.9937		85.9707	0.99118
86.6984	0.99575		86.9167	0.99419
87.6687	0.99746		87.8628	0.99678
88.5421	0.99882		88.7848	0.99892

## Sheet: Figure 6B
	gRNA-HBEGF gRNA-HBEGF gRNA-HBEGF gRNA-HBEGF gRNA-HBEGF gRNA-HBEGF gRNA-HBEGF gRNA-HBEGF gRNA-HBEGF gRNA-HBEGF gRNA-HBEGF gRNA-HBEGF gRNA-HBEGF gRNA-HBEGF gRNA-HBEGF			masked gRNA-HBEGF
	2% DMSO	300μM DPBM		25μM DPBM	50μM DPBM	100μM DPBM	200μM DPBM
1	24.4	20.1		8.8	12.5	17.9	22.3
2	27.4	18.1		5.3	10	11.7	17.7
3	26.5	18.3		6.4	11.9	12.8	19.6
average	26.1	18.8333		6.83333	11.4667	14.1333	19.8667
SEM	0.888819	0.635959		1.03333	0.75351	1.90992	1.33458

## Sheet: Supplementary Figure 28A
	1							2							3
	DMSO	cell	0.2% DMSO	100μM DPBM	200μM DPBM	300μM DPBM		DMSO	cell	0.2% DMSO	100μM DPBM	200μM DPBM	300μM DPBM		DMSO	cell	0.2% DMSO	100μM DPBM	200μM DPBM	300μM DPBM
1	0.154	1.794	1.698	1.697	1.653	1.525		0.142	1.757	1.66	1.713	1.613	1.497		0.133	1.787	1.682	1.731	1.627	1.497
2	0.19	1.835	1.698	1.733	1.685	1.525		0.1588	1.792	1.671	1.75	1.612	1.437		0.198	1.808	1.692	1.768	1.628	1.447
3	0.182	1.828	1.757	1.601	1.719	1.495		0.179	1.522	1.71	1.608	1.692	1.452		0.154	1.797	1.737	1.635	1.708	1.458
4	0.112	1.717	1.693	1.612	1.662	1.4		0.182	1.698	1.693	1.742	1.658	1.406		0.183	1.714	1.704	1.747	1.663	1.415
5	0.157	1.805	1.825	1.715	1.581	1.553		0.143	1.781	1.804	1.749	1.556	1.535		0.184	1.8	1.823	1.768	1.574	1.546
6	0.123	1.739	1.781	1.618	1.678	1.492		0.155	1.721	1.768	1.655	1.668	1.489		0.172	1.749	1.787	1.673	1.679	1.507
average	0.153	1.78633	1.742	1.66267	1.663	1.49833		0.159967	1.71183	1.71767	1.70283	1.63317	1.46933		0.170667	1.77583	1.7375	1.72033	1.6465	1.47833
average-cell		1.63333	1.589	1.50967	1.51	1.34533			1.55183	1.55767	1.54283	1.47317	1.30933			1.60513	1.5668	1.54963	1.4758	1.30763
normalization		1	0.972857	0.924286	0.92449	0.823673			1	1.00376	0.9942	0.949307	0.843733			1	0.976118	0.965423	0.919425	0.814657
	0.2% DMSO	100μM DPBM	200μM DPBM	300μM DPBM
1	0.972857	0.924286	0.92449	0.823673
2	1.00376	0.9942	0.949307	0.843733
3	0.976118	0.965423	0.919425	0.814657
average	0.984245	0.961303	0.931074	0.827355
SEM	0.0098024	0.0202875	0.00923308	0.00859298

## Sheet: Supplementary Figure 28B
	1								2								3
	DMEM	cell	0.2% DMSO	50μM DPBM	100μM DPBM	200μM DPBM	300μM DPBM		DMEM	cell	0.2% DMSO	50μM DPBM	100μM DPBM	200μM DPBM	300μM DPBM		DMEM	cell	0.2% DMSO	50μM DPBM	100μM DPBM	200μM DPBM	300μM DPBM
1	0.068	2.134	2.28	2.368	2.171	2.076	1.908		0.055	2.056	2.015	2.159	2.2	1.963	1.773		0.046	1.972	2.042	1.964	1.952	1.735	1.663
2	0.048	2.122	2.224	2.302	2.298	2.075	1.864		0.051	2.209	2.159	2.184	2.074	1.936	1.839		0.044	2.034	1.81	1.894	1.854	1.892	1.695
3	0.066	2.156	2.26	2.359	2.209	2.038	1.809		0.049	2.192	2.18	2.166	2.164	2.009	1.805		0.047	2.058	1.895	2.014	1.792	1.951	1.594
4	0.053	2.144	2.189	2.258	2.098	2.196	1.941		0.05	2.011	2.18	2.018	2.015	2.037	1.782		0.042	1.923	1.82	2.09	1.932	2.016	1.608
5	0.067	2.142	2.209	2.206	2.176	2.075	1.794		0.054	1.988	2.058	2.049	2.076	1.942	1.802		0.044	1.978	2.054	2.145	1.853	1.796	1.766
6	0.043	2.15	2.276	2.296	2.173	2.193	1.95		0.057	2.162	2.099	2.113	2.092	1.912	1.836		0.044	2.106	1.98	1.923	1.999	1.736	1.787
average	0.0575	2.14133	2.23967	2.29817	2.1875	2.10883	1.87767		0.0526667	2.103	2.11517	2.11483	2.1035	1.9665	1.80617		0.0445	2.01183	1.9335	2.005	1.897	1.85433	1.6855
average-cell		2.08383	2.18217	2.24067	2.13	2.05133	1.82017			2.05033	2.0625	2.06217	2.05083	1.91383	1.7535			1.96733	1.889	1.9605	1.8525	1.80983	1.641
normalization		1	1.04719	1.07526	1.02215	0.984404	0.87347			1	1.00593	1.00577	1.00024	0.933425	0.855227			1	0.960183	0.996527	0.94163	0.919942	0.834124
	0.2% DMSO	50μM DPBM	100μM DPBM	200μM DPBM	300μM DPBM
1	1.04719	1.07526	1.02215	0.984404	0.87347
2	1.00593	1.00577	1.00024	0.933425	0.855227
3	0.960183	0.996527	0.94163	0.919942	0.834124
average	1.00444	1.02585	0.98801	0.945924	0.854274
SEM	0.0251276	0.024848	0.0240369	0.0196297	0.0113683
